# Supplementary material for: Poly[bis­(cyanato-κN)bis­(μ-pyrazine-κ2 N:N′)cobalt(II)]
Source: Acta Crystallogr Sect E Struct Rep Online. 2009 Mar 25;65(Pt 4):m431. doi: 10.1107/S1600536809005686 (PMC2968858; doi:10.1107/S1600536809005686)
Supplement: Supplementary file 1 [file e-65-0m431-sup1.cif]

##############################################################################
###                                                                        ###
###        Electronic paper (Acta Crystallographica Section E)             ###
###                                                                        ###
##############################################################################
#                                                                            #
# This CIF contains the data in a paper accepted for publication in Acta     #
# Crystallographica Section E. It conforms to the requirements of Notes      #
# for Authors for Section E, and has been peer reviewed under the auspices   #
# of the IUCr Commission on Journals.                                        #
#                                                                            #
# Full details of the Crystallographic Information File format               #
# are given in the paper "The Crystallographic Information File (CIF):       #
# a New Standard Archive File for Crystallography" by S. R. Hall, F. H.      #
# Allen and I. D. Brown [Acta Cryst. (1991), A47, 655-685].                  #
#                                                                            #
# The current version of the core CIF dictionary is obtainable from          #
# ftp://ftp.iucr.org/pub/cif_core.dic. The current version number is 2.4.    #
#                                                                            #
# Software is freely available for graphical display of the structure(s) in  #
# this CIF.  For information consult the CIF home page http://www.iucr.org/  #
# cif/home.html                                                              #
#                                                                            #
# This file may be used for bona fide research purposes within the           #
# scientific community so long as proper attribution is given to the journal # 
# article from which it was obtained.                                        #
#                                                                            #
##############################################################################
                                             
data_I
_audit_creation_method     SHELXL-97
_chemical_name_systematic
;
Poly[bis(cyanato-\k<i>N</i>)bis(\m-pyrazine-\k^2^<i>N</i>:<i>N</i>')cobalt(II)]
;
_chemical_name_common     ?
_chemical_formula_moiety     'C10 H8 Co N6 O2'
_chemical_formula_sum     'C10 H8 Co N6 O2'
_chemical_formula_iupac     '[Co (N C O)2 (C4 H4 N2)2]'
_chemical_formula_weight     303.15
_chemical_melting_point     ?
_symmetry_cell_setting     monoclinic
_symmetry_space_group_name_H-M     'C 2/c'
_symmetry_space_group_name_Hall     '-C 2yc'
loop_
    _symmetry_equiv_pos_as_xyz
    'x, y, z'
    '-x, y, -z+1/2'
    'x+1/2, y+1/2, z'
    '-x+1/2, y+1/2, -z+1/2'
    '-x, -y, -z'
    'x, -y, z-1/2'
    '-x+1/2, -y+1/2, -z'
    'x+1/2, -y+1/2, z-1/2'
_cell_length_a     25.5712(17)
_cell_length_b     10.1230(8)
_cell_length_c     10.1863(7)
_cell_angle_alpha     90.00
_cell_angle_beta     104.763(8)
_cell_angle_gamma     90.00
_cell_volume     2549.8(3)
_cell_formula_units_Z     8
_cell_measurement_reflns_used     8000
_cell_measurement_theta_min     14.1
_cell_measurement_theta_max     25.9
_cell_measurement_temperature     170(2)
_exptl_crystal_description     block
_exptl_crystal_colour     yellow
_exptl_crystal_size_max     0.24
_exptl_crystal_size_mid     0.14
_exptl_crystal_size_min     0.07
_exptl_crystal_density_diffrn     1.579
_exptl_crystal_density_meas     ?
_exptl_crystal_density_method     'not measured'
_exptl_crystal_F_000     1224
_exptl_absorpt_coefficient_mu     1.353
_exptl_absorpt_correction_type     numerical
_exptl_absorpt_process_details     '(X-SHAPE and X-RED32; Stoe & Cie, 2008)'
_exptl_absorpt_correction_T_min     0.789
_exptl_absorpt_correction_T_max     0.903
_exptl_special_details
;
;
_diffrn_ambient_temperature     170(2)
_diffrn_radiation_type     MoK\a
_diffrn_radiation_wavelength     0.71073
_diffrn_radiation_source     'fine-focus sealed tube'
_diffrn_radiation_monochromator     graphite
_diffrn_measurement_device_type     'Stoe IPDS-1'
_diffrn_measurement_method     \f
_diffrn_detector_area_resol_mean     ?
_diffrn_reflns_number     11369
_diffrn_reflns_av_R_equivalents     0.0385
_diffrn_reflns_av_sigmaI/netI     0.0256
_diffrn_reflns_theta_min     2.85
_diffrn_reflns_theta_max     27.10
_diffrn_reflns_theta_full     27.10
_diffrn_measured_fraction_theta_max     0.955
_diffrn_measured_fraction_theta_full     0.955
_diffrn_reflns_limit_h_min     -32
_diffrn_reflns_limit_h_max     32
_diffrn_reflns_limit_k_min     -12
_diffrn_reflns_limit_k_max     12
_diffrn_reflns_limit_l_min     -13
_diffrn_reflns_limit_l_max     13
_diffrn_standards_number     0
_diffrn_standards_interval_count     ?
_diffrn_standards_interval_time     0
_diffrn_standards_decay_%     0
_refine_special_details
;
Refinement of <i>F</i>^2^ against ALL reflections. The weighted <i>R</i>-factor
<i>wR</i> and goodness of fit <i>S</i> are based on <i>F</i>^2^, conventional
<i>R</i>-factors <i>R</i> are based on <i>F</i>, with <i>F</i> set to zero for
negative <i>F</i>^2^. The threshold expression of <i>F</i>^2^ >
\s(<i>F</i>^2^) is used only for calculating <i>R</i>-factors(gt) <i>etc</i>.
and is not relevant to the choice of reflections for refinement.
<i>R</i>-factors based on <i>F</i>^2^ are statistically about twice as large
as those based on <i>F</i>, and <i>R</i>- factors based on ALL data will be
even larger.
;
_reflns_number_total     2684
_reflns_number_gt     2058
_reflns_threshold_expression     I>2\s(I)
_refine_ls_structure_factor_coef     Fsqd
_refine_ls_matrix_type     full
_refine_ls_R_factor_all     0.0642
_refine_ls_R_factor_gt     0.0507
_refine_ls_wR_factor_gt     0.1323
_refine_ls_wR_factor_ref     0.1391
_refine_ls_goodness_of_fit_ref     1.044
_refine_ls_restrained_S_all     1.044
_refine_ls_number_reflns     2684
_refine_ls_number_parameters     198
_refine_ls_number_restraints     0
_refine_ls_hydrogen_treatment     constr
_refine_ls_weighting_scheme     calc
_refine_ls_weighting_details
         'calc w=1/[\s^2^(Fo^2^)+(0.0575P)^2^+18.631P] where P=(Fo^2^+2Fc^2^)/3'
_atom_sites_solution_hydrogens     geom
_atom_sites_solution_primary     direct
_atom_sites_solution_secondary     difmap
_refine_ls_shift/su_max     0.001
_refine_ls_shift/su_mean     0.000
_refine_diff_density_max     0.709
_refine_diff_density_min     -1.174
_refine_ls_extinction_method     none
_refine_ls_extinction_coef     ?
loop_
    _atom_type_symbol
    _atom_type_description
    _atom_type_scat_dispersion_real
    _atom_type_scat_dispersion_imag
    _atom_type_scat_source
    'C' 'C' 0.0033 0.0016
                         'International Tables Vol C Tables 4.2.6.8 and 6.1.1.4'
    'H' 'H' 0.0000 0.0000
                         'International Tables Vol C Tables 4.2.6.8 and 6.1.1.4'
    'N' 'N' 0.0061 0.0033
                         'International Tables Vol C Tables 4.2.6.8 and 6.1.1.4'
    'O' 'O' 0.0106 0.0060
                         'International Tables Vol C Tables 4.2.6.8 and 6.1.1.4'
    'Co' 'Co' 0.3494 0.9721
                         'International Tables Vol C Tables 4.2.6.8 and 6.1.1.4'
_computing_data_collection     'X-AREA (Stoe & Cie, 2008)'
_computing_cell_refinement     'X-AREA (Stoe & Cie, 2008)'
_computing_data_reduction     'X-AREA (Stoe & Cie, 2008)'
_computing_structure_solution     'SHELXS97 (Sheldrick, 2008)'
_computing_structure_refinement     'SHELXL97 (Sheldrick, 2008)'
_computing_molecular_graphics     'XP in SHELXTL (Sheldrick, 2008)'
_computing_publication_material     'XCIF in SHELXTL (Sheldrick, 2008)'
loop_
    _atom_site_type_symbol
    _atom_site_label
    _atom_site_fract_x
    _atom_site_fract_y
    _atom_site_fract_z
    _atom_site_U_iso_or_equiv
    _atom_site_adp_type
    _atom_site_calc_flag
    _atom_site_refinement_flags
    _atom_site_occupancy
    _atom_site_disorder_assembly
    _atom_site_disorder_group
    Co Co1 0.629290(19) 0.75059(4) 0.63502(4) 0.01326(17) Uani d . 1 . .
    N N1 0.62838(13) 0.5943(3) 0.7846(3) 0.0162(6) Uani d . 1 . .
    C C1 0.66193(17) 0.5983(3) 0.9072(4) 0.0224(8) Uani d . 1 . .
    H H1 0.6868 0.6695 0.9297 0.027 Uiso calc R 1 . .
    C C2 0.66194(17) 0.5014(4) 1.0044(3) 0.0224(8) Uani d . 1 . .
    H H2 0.6864 0.5088 1.0916 0.027 Uiso calc R 1 . .
    N N2 0.62829(13) 0.3981(3) 0.9778(3) 0.0171(6) Uani d . 1 . .
    C C3 0.59444(17) 0.3935(4) 0.8537(3) 0.0230(8) Uani d . 1 . .
    H H3 0.5700 0.3215 0.8305 0.028 Uiso calc R 1 . .
    C C4 0.59412(17) 0.4920(4) 0.7578(4) 0.0225(8) Uani d . 1 . .
    H H4 0.5690 0.4864 0.6714 0.027 Uiso calc R 1 . .
    N N11 0.63140(13) 0.9093(3) 0.4902(3) 0.0163(6) Uani d . 1 . .
    C C11 0.67047(17) 0.9151(4) 0.4247(4) 0.0228(8) Uani d . 1 . .
    H H11 0.6992 0.8528 0.4461 0.027 Uiso calc R 1 . .
    C C12 0.67008(17) 1.0102(3) 0.3260(4) 0.0222(8) Uani d . 1 . .
    H H12 0.6984 1.0110 0.2810 0.027 Uiso calc R 1 . .
    N N12 0.63094(13) 1.1005(3) 0.2930(3) 0.0167(6) Uani d . 1 . .
    C C13 0.59214(17) 1.0958(4) 0.3588(4) 0.0259(9) Uani d . 1 . .
    H H13 0.5637 1.1590 0.3381 0.031 Uiso calc R 1 . .
    C C14 0.59239(18) 1.0000(4) 0.4575(4) 0.0259(9) Uani d . 1 . .
    H H14 0.5641 0.9993 0.5025 0.031 Uiso calc R 1 . .
    N N21 0.54684(14) 0.7557(3) 0.5817(3) 0.0238(7) Uani d . 1 . .
    C C21 0.5047(3) 0.7083(8) 0.5445(8) 0.0347(16) Uani d P 0.75 A 1
    O O21 0.4602(3) 0.6596(9) 0.5110(10) 0.109(4) Uani d P 0.75 A 1
    O O21' 0.4627(6) 0.7506(17) 0.4184(18) 0.052(4) Uani d P 0.25 A 2
    C C21' 0.5054(9) 0.7583(16) 0.498(2) 0.023(4) Uani d P 0.25 A 2
    N N31 0.71251(14) 0.7443(3) 0.6873(3) 0.0218(7) Uani d . 1 . .
    C C31 0.7539(3) 0.7288(7) 0.7698(8) 0.0250(15) Uani d P 0.70 A 1
    O O31 0.7962(3) 0.7135(8) 0.8513(7) 0.074(3) Uani d P 0.70 A 1
    C C31' 0.7530(9) 0.7621(19) 0.734(2) 0.030(6) Uiso d P 0.30 A 2
    O O31' 0.8018(11) 0.771(2) 0.789(3) 0.098(8) Uiso d P 0.30 A 2
loop_
    _atom_site_aniso_label
    _atom_site_aniso_U_11
    _atom_site_aniso_U_22
    _atom_site_aniso_U_33
    _atom_site_aniso_U_12
    _atom_site_aniso_U_13
    _atom_site_aniso_U_23
    Co1 0.0272(3) 0.0060(2) 0.0076(2) -0.00033(18) 0.00627(18) 0.00004(16)
    N1 0.0307(18) 0.0095(13) 0.0085(13) -0.0035(11) 0.0050(13) 0.0015(10)
    C1 0.037(2) 0.0124(16) 0.0150(16) -0.0096(15) 0.0022(16) 0.0021(13)
    C2 0.037(2) 0.0160(17) 0.0103(15) -0.0053(15) -0.0003(16) 0.0024(13)
    N2 0.0319(18) 0.0090(13) 0.0093(13) -0.0019(11) 0.0033(13) 0.0010(10)
    C3 0.039(2) 0.0161(17) 0.0119(16) -0.0099(15) 0.0021(16) 0.0006(13)
    C4 0.036(2) 0.0161(17) 0.0110(15) -0.0066(15) -0.0009(16) 0.0028(13)
    N11 0.0312(18) 0.0083(13) 0.0119(13) 0.0028(11) 0.0100(13) 0.0027(10)
    C11 0.036(2) 0.0137(17) 0.0241(18) 0.0075(15) 0.0172(17) 0.0096(14)
    C12 0.036(2) 0.0147(16) 0.0220(17) 0.0080(15) 0.0182(17) 0.0087(14)
    N12 0.0331(18) 0.0079(13) 0.0129(14) 0.0033(11) 0.0126(14) 0.0015(10)
    C13 0.041(2) 0.0177(18) 0.0257(19) 0.0137(16) 0.0198(19) 0.0117(15)
    C14 0.039(2) 0.0179(18) 0.0278(19) 0.0093(16) 0.0216(18) 0.0111(15)
    N21 0.0311(18) 0.0192(16) 0.0204(15) -0.0023(14) 0.0056(16) -0.0001(12)
    C21 0.034(4) 0.032(4) 0.040(4) 0.000(3) 0.014(3) -0.027(3)
    O21 0.041(4) 0.137(8) 0.152(8) -0.033(4) 0.031(5) -0.114(7)
    O21' 0.027(7) 0.061(11) 0.055(9) 0.012(7) -0.016(8) -0.038(8)
    C21' 0.040(12) 0.004(8) 0.023(9) 0.001(7) 0.003(9) 0.004(6)
    N31 0.0318(18) 0.0171(16) 0.0183(15) 0.0012(13) 0.0099(15) -0.0002(12)
    C31 0.038(4) 0.018(3) 0.016(3) 0.007(3) 0.001(3) -0.010(3)
    O31 0.052(4) 0.089(5) 0.055(4) 0.036(4) -0.031(4) -0.053(4)
_geom_special_details
;
All e.s.d.'s (except the e.s.d. in the dihedral angle between two l.s. planes)
are estimated using the full covariance matrix. The cell e.s.d.'s are taken
into account individually in the estimation of e.s.d.'s in distances, angles
and torsion angles; correlations between e.s.d.'s in cell parameters are only
used when they are defined by crystal symmetry. An approximate (isotropic)
treatment of cell e.s.d.'s is used for estimating e.s.d.'s involving l.s.
planes.
;
loop_
    _geom_bond_atom_site_label_1
    _geom_bond_atom_site_label_2
    _geom_bond_site_symmetry_2
    _geom_bond_distance
    _geom_bond_publ_flag
    Co1 N21 . 2.039(3) y
    Co1 N31 . 2.059(3) y
    Co1 N11 . 2.191(3) y
    Co1 N2 6_565 2.193(3) y
    Co1 N12 6_576 2.197(3) y
    Co1 N1 . 2.200(3) y
    N1 C1 . 1.324(5) ?
    N1 C4 . 1.339(5) ?
    C1 C2 . 1.394(5) ?
    C1 H1 . 0.9500 ?
    C2 N2 . 1.337(5) ?
    C2 H2 . 0.9500 ?
    N2 C3 . 1.338(5) ?
    N2 Co1 6_566 2.193(3) ?
    C3 C4 . 1.395(5) ?
    C3 H3 . 0.9500 ?
    C4 H4 . 0.9500 ?
    N11 C14 . 1.334(5) ?
    N11 C11 . 1.337(5) ?
    C11 C12 . 1.390(5) ?
    C11 H11 . 0.9500 ?
    C12 N12 . 1.333(5) ?
    C12 H12 . 0.9500 ?
    N12 C13 . 1.332(5) ?
    N12 Co1 6_575 2.197(3) ?
    C13 C14 . 1.397(5) ?
    C13 H13 . 0.9500 ?
    C14 H14 . 0.9500 ?
    N21 C21 . 1.151(8) ?
    N21 C21' . 1.18(2) ?
    C21 O21 . 1.206(9) ?
    O21' C21' . 1.19(3) ?
    N31 C31' . 1.04(2) ?
    N31 C31 . 1.182(8) ?
    C31 O31 . 1.195(9) ?
    C31' O31' . 1.24(4) ?
loop_
    _geom_angle_atom_site_label_1
    _geom_angle_atom_site_label_2
    _geom_angle_atom_site_label_3
    _geom_angle_site_symmetry_1
    _geom_angle_site_symmetry_3
    _geom_angle
    _geom_angle_publ_flag
    N21 Co1 N31 . . 179.45(13) y
    N21 Co1 N11 . . 90.19(12) y
    N31 Co1 N11 . . 89.76(12) y
    N21 Co1 N2 . 6_565 90.23(12) y
    N31 Co1 N2 . 6_565 89.23(12) y
    N11 Co1 N2 . 6_565 90.53(11) y
    N21 Co1 N12 . 6_576 90.19(12) y
    N31 Co1 N12 . 6_576 90.35(12) y
    N11 Co1 N12 . 6_576 89.45(10) y
    N2 Co1 N12 6_565 6_576 179.58(12) y
    N21 Co1 N1 . . 90.57(12) y
    N31 Co1 N1 . . 89.49(12) y
    N11 Co1 N1 . . 178.55(11) y
    N2 Co1 N1 6_565 . 90.70(10) y
    N12 Co1 N1 6_576 . 89.32(10) y
    C1 N1 C4 . . 116.7(3) ?
    C1 N1 Co1 . . 120.9(2) ?
    C4 N1 Co1 . . 122.5(2) ?
    N1 C1 C2 . . 122.1(3) ?
    N1 C1 H1 . . 118.9 ?
    C2 C1 H1 . . 118.9 ?
    N2 C2 C1 . . 121.5(3) ?
    N2 C2 H2 . . 119.3 ?
    C1 C2 H2 . . 119.3 ?
    C2 N2 C3 . . 116.5(3) ?
    C2 N2 Co1 . 6_566 120.1(2) ?
    C3 N2 Co1 . 6_566 123.4(2) ?
    N2 C3 C4 . . 121.6(3) ?
    N2 C3 H3 . . 119.2 ?
    C4 C3 H3 . . 119.2 ?
    N1 C4 C3 . . 121.6(3) ?
    N1 C4 H4 . . 119.2 ?
    C3 C4 H4 . . 119.2 ?
    C14 N11 C11 . . 116.8(3) ?
    C14 N11 Co1 . . 121.8(2) ?
    C11 N11 Co1 . . 121.2(2) ?
    N11 C11 C12 . . 121.5(3) ?
    N11 C11 H11 . . 119.2 ?
    C12 C11 H11 . . 119.2 ?
    N12 C12 C11 . . 121.6(3) ?
    N12 C12 H12 . . 119.2 ?
    C11 C12 H12 . . 119.2 ?
    C13 N12 C12 . . 117.1(3) ?
    C13 N12 Co1 . 6_575 121.0(2) ?
    C12 N12 Co1 . 6_575 121.9(2) ?
    N12 C13 C14 . . 121.3(3) ?
    N12 C13 H13 . . 119.3 ?
    C14 C13 H13 . . 119.3 ?
    N11 C14 C13 . . 121.6(3) ?
    N11 C14 H14 . . 119.2 ?
    C13 C14 H14 . . 119.2 ?
    C21 N21 C21' . . 34.7(8) ?
    C21 N21 Co1 . . 153.4(5) ?
    C21' N21 Co1 . . 150.6(11) ?
    N21 C21 O21 . . 177.2(8) ?
    N21 C21' O21' . . 174(2) ?
    C31' N31 C31 . . 24.8(10) ?
    C31' N31 Co1 . . 163.3(12) ?
    C31 N31 Co1 . . 150.1(5) ?
    N31 C31 O31 . . 178.7(10) ?
    N31 C31' O31' . . 174(2) ?
data_global
_journal_date_recd_electronic     2009-02-16
_journal_date_accepted     2009-02-17
_journal_name_full     'Acta Crystallographica, Section E'
_journal_year     2009
_journal_volume     65
_journal_issue      4
_journal_page_first     m431
_journal_page_last     m431
_journal_paper_category     QM
_journal_coeditor_code     BT2872
_publ_contact_author
;
      Mario Wriedt
      Institut f\"ur Anorganische Chemie
      Christian-Albrechts-Universit\"at Kiel
      Max-Eyth-Str. 2
      D-24118 Kiel
      Germany
;
_publ_contact_author_email     mwriedt@ac.uni-kiel.de
_publ_contact_author_fax     '(+)431-880-1520'
_publ_contact_author_phone     '(+)431-880-5546'
_publ_section_title
;
Poly[bis(cyanato-\k<i>N</i>)bis(\m-pyrazine-\k^2^<i>N</i>:<i>N</i>')cobalt(II)]
;
loop_
    _publ_author_name
    _publ_author_address
    'Wriedt, Mario'
;
Institut f\"ur Anorganische Chemie
Christian-Albrechts-Universit\"at Kiel
Max-Eyth-Strasse 2
D-24118 Kiel
Germany
;
    'Je\&s, Inke'
;
Institut f\"ur Anorganische Chemie
Christian-Albrechts-Universit\"at Kiel
Max-Eyth-Strasse 2
D-24118 Kiel
Germany
;
    'N\"ather, Christian'
;
Institut f\"ur Anorganische Chemie
Christian-Albrechts-Universit\"at Kiel
Max-Eyth-Strasse 2
D-24118 Kiel
Germany
;
_publ_section_synopsis     .
