# Supplementary material for: Poly[bis­(cyanato-κN)bis­(μ-pyrazine-κ2 N:N′)cobalt(II)]
Source: Acta Crystallogr Sect E Struct Rep Online. 2009 Mar 25;65(Pt 4):m431. doi: 10.1107/S1600536809005686 (PMC2968858; doi:10.1107/S1600536809005686)
Supplement: Supplementary file 2 [file e-65-0m431-Isup2.hkl]

# 
# h,k,l, Fc-squared, Fo-squared, sigma(Fo-squared) and status flag 
# 
data_I
_shelx_title ' Dicyanato-N-bis(pyrazine-N,N'-dicobalt(II) C2/c' 
_shelx_refln_list_code          4 
_shelx_F_calc_maximum      264.10 
_exptl_crystal_F_000      1224.00 
_reflns_d_resolution_high  0.7800 
 
loop_ 
 _symmetry_equiv_pos_as_xyz 
 'x, y, z' 
 '-x, y, -z+1/2' 
 'x+1/2, y+1/2, z' 
 '-x+1/2, y+1/2, -z+1/2' 
 '-x, -y, -z' 
 'x, -y, z-1/2' 
 '-x+1/2, -y+1/2, -z' 
 'x+1/2, -y+1/2, z-1/2' 
 
_cell_length_a    25.5712 
_cell_length_b    10.1230 
_cell_length_c    10.1863 
_cell_angle_alpha  90.000 
_cell_angle_beta  104.763 
_cell_angle_gamma  90.000 
 
_shelx_F_squared_multiplier     1.000 
 
loop_ 
 _refln_index_h 
 _refln_index_k 
 _refln_index_l 
 _refln_F_squared_calc 
 _refln_F_squared_meas 
 _refln_F_squared_sigma 
 _refln_observed_status 
   6   0   0     4327.88     3508.40     90.82 o 
   8   0   0    36607.04    37617.10    273.34 o 
  10   0   0     1568.62     1120.82     48.05 o 
  12   0   0    28195.94    32525.49    654.73 o 
  14   0   0      961.42      881.11     51.89 o 
  16   0   0     8312.07     8416.54    139.84 o 
  18   0   0     3070.30     3003.76    106.67 o 
  20   0   0     3904.15     4537.86     66.04 o 
  22   0   0     6774.94     7166.80    249.97 o 
  24   0   0    18157.60    21701.28    839.87 o 
  26   0   0     6616.60     6831.60    221.32 o 
  28   0   0     3189.23     3553.98     89.68 o 
  30   0   0     3218.49     3214.23     98.26 o 
   3   1   0      870.13      584.62     31.15 o 
   5   1   0      200.74      162.30     27.91 o 
   7   1   0      876.33      661.31     32.38 o 
   9   1   0       12.73        6.53     23.00 o 
  11   1   0      353.80      370.01     31.74 o 
  13   1   0        0.82       -3.12     27.06 o 
  15   1   0      194.98      169.23     27.58 o 
  17   1   0       39.75       38.93     28.22 o 
  19   1   0      301.80      399.62     35.20 o 
  21   1   0        0.05        9.96     29.71 o 
  23   1   0      170.60      180.15     33.68 o 
  25   1   0      276.90      355.90     38.98 o 
  27   1   0       45.89       33.93     36.59 o 
  29   1   0      134.21      125.49     46.42 o 
  31   1   0      145.31      168.07     59.14 o 
   0   2   0    23293.01    24352.41    373.01 o 
   2   2   0       90.07       44.35     30.23 o 
   4   2   0    16733.93    16904.43     79.39 o 
   6   2   0        6.87       21.46     24.53 o 
   8   2   0    19713.10    18437.14     67.52 o 
  10   2   0     2339.38     2100.33     39.49 o 
  12   2   0    54099.76    60245.54    548.91 o 
  14   2   0     4482.97     4555.61     71.06 o 
  16   2   0    16098.55    17870.15    270.47 o 
  18   2   0     1839.55     1978.03     47.90 o 
  20   2   0      539.20      619.94     38.47 o 
  22   2   0      612.69      577.65     35.39 o 
  24   2   0     2891.73     3010.09     48.57 o 
  26   2   0      125.69       79.26     35.95 o 
  28   2   0        7.89       -1.07     43.63 o 
  30   2   0       28.03       24.89     52.52 o 
   1   3   0     2372.19     1909.89     61.56 o 
   3   3   0      993.19      873.20     30.37 o 
   5   3   0      165.00      147.57     24.94 o 
   7   3   0      103.10       80.12     18.51 o 
   9   3   0       84.49       81.29     24.47 o 
  11   3   0       95.72       97.93     26.80 o 
  13   3   0      113.38      146.87     28.64 o 
  15   3   0      124.33      123.12     28.73 o 
  17   3   0      148.84      146.56     30.18 o 
  19   3   0       26.03       37.08     36.90 o 
  21   3   0       22.23       26.28     33.45 o 
  23   3   0      243.78      308.11     41.75 o 
  25   3   0        7.46        7.15     38.95 o 
  27   3   0       32.83        6.82     43.22 o 
  29   3   0       13.93       -6.19     51.83 o 
   0   4   0    49598.79    50494.89    592.53 o 
   2   4   0     1501.85     1210.08     25.62 o 
   4   4   0       64.30       83.91     24.91 o 
   6   4   0       12.00        3.92     27.01 o 
   8   4   0     1316.80      904.83     26.63 o 
  10   4   0       81.69       39.35     24.75 o 
  12   4   0     4151.76     3688.88     68.55 o 
  14   4   0      567.37      470.94     25.55 o 
  16   4   0     2872.60     2856.85     81.92 o 
  18   4   0      173.42      192.53     36.89 o 
  20   4   0      225.49      268.87     36.47 o 
  22   4   0      457.93      515.05     40.96 o 
  24   4   0     2705.84     2947.29     59.09 o 
  26   4   0      789.52      795.38     46.32 o 
  28   4   0      245.34      237.83     46.70 o 
  30   4   0       81.69       65.73     51.22 o 
   1   5   0       76.62       43.99     26.95 o 
   3   5   0      283.73      345.30     25.30 o 
   5   5   0       98.59      102.09     27.26 o 
   7   5   0      222.13      236.23     26.77 o 
   9   5   0       21.79       13.76     23.28 o 
  11   5   0       98.76       88.62     23.56 o 
  13   5   0      307.09      276.77     24.24 o 
  15   5   0       35.23       26.78     31.55 o 
  17   5   0        5.71      -20.23     35.22 o 
  19   5   0        4.17       23.65     32.22 o 
  21   5   0      175.61      149.36     37.42 o 
  23   5   0       33.42       36.70     37.87 o 
  25   5   0       47.56       50.94     46.03 o 
  27   5   0       49.54       36.72     43.86 o 
  29   5   0       20.42       14.27     50.33 o 
   0   6   0    69748.48    77260.80   1544.06 o 
   4   6   0    29117.07    32017.00    101.54 o 
   6   6   0      942.72     2053.77     43.10 o 
   8   6   0    35459.55    39728.22    333.37 o 
  10   6   0     3303.32     4603.69    202.63 o 
  12   6   0    29003.10    31681.29    454.22 o 
  14   6   0     3134.84     3892.38     85.58 o 
  16   6   0    14631.57    15768.85    234.66 o 
  18   6   0     2733.25     2754.66     74.15 o 
  20   6   0     5630.04     5757.36     84.83 o 
  22   6   0     2514.45     2479.45    108.17 o 
  24   6   0     5592.32     5721.39     90.28 o 
  26   6   0     2393.88     2220.20     55.15 o 
  28   6   0     1217.98     1138.86     69.06 o 
   1   7   0      200.15      230.53     23.55 o 
   3   7   0      317.28      324.35     26.51 o 
   5   7   0       88.37       67.75     23.31 o 
   7   7   0        0.78        4.51     25.56 o 
   9   7   0      134.35      160.60     28.91 o 
  11   7   0      120.08      165.02     27.07 o 
  13   7   0       56.10       68.57     26.39 o 
  15   7   0      108.21      122.75     26.27 o 
  17   7   0      105.26       90.84     31.21 o 
  19   7   0       28.91       20.26     30.46 o 
  21   7   0        9.04       15.77     35.91 o 
  23   7   0        0.28        4.56     41.28 o 
  25   7   0        4.72      -31.44     48.19 o 
   0   8   0    48007.80    52733.40    312.32 o 
   2   8   0      104.93      230.51     28.04 o 
   4   8   0    18055.51    19291.87    216.33 o 
   6   8   0        1.98       54.39     28.64 o 
   8   8   0     8830.90     9238.29     70.84 o 
  10   8   0      544.10      613.19     27.89 o 
  12   8   0     5729.57     6291.68     62.41 o 
  14   8   0      233.69      267.92     31.28 o 
  16   8   0     1341.84     1566.85     34.09 o 
  18   8   0      711.18      733.95     37.71 o 
  20   8   0     1034.95     1260.93     54.25 o 
  22   8   0     1281.67     1288.88     47.00 o 
  24   8   0     2863.86     3013.67     75.95 o 
   1   9   0       28.59       21.56     29.47 o 
   3   9   0      110.95      113.50     26.06 o 
   5   9   0        0.11       24.92     25.55 o 
   7   9   0       82.90       98.80     25.50 o 
   9   9   0       21.05       82.03     28.59 o 
  11   9   0       48.49       63.77     27.65 o 
  13   9   0      159.64      158.44     35.33 o 
  15   9   0       10.83       -8.39     29.79 o 
  17   9   0        4.74       47.62     35.15 o 
  19   9   0      164.40      148.47     37.15 o 
  21   9   0       62.90       68.42     46.51 o 
   0  10   0      130.33      130.05     47.49 o 
   2  10   0        8.77       50.93     29.97 o 
   4  10   0      296.29      330.95     33.87 o 
   6  10   0        3.73      -14.61     33.59 o 
   8  10   0     1792.63     1981.04     36.72 o 
  10  10   0      796.30      898.19     31.41 o 
  12  10   0     9169.58    10233.55    214.36 o 
  14  10   0      592.40      589.79     50.00 o 
  16  10   0     3693.42     4012.31     79.40 o 
  18  10   0      335.50      338.55     43.35 o 
  20  10   0      588.59      612.21     41.99 o 
   1  11   0        5.99       -9.66     29.20 o 
   3  11   0        6.49       26.90     32.54 o 
   5  11   0        1.60       33.22     37.41 o 
   7  11   0       67.13      105.31     34.93 o 
   9  11   0       18.62      -34.99     34.99 o 
  11  11   0       89.71       85.47     31.83 o 
  13  11   0        2.39       20.51     33.91 o 
  15  11   0        0.70      -19.07     37.45 o 
   0  12   0    23398.10    23122.65    979.76 o 
   2  12   0      153.53      362.15     41.86 o 
   4  12   0    11685.65    11593.72    307.04 o 
   6  12   0      346.25      371.81     33.26 o 
   8  12   0     3623.25     3628.34     42.98 o 
  10  12   0      672.75      592.27     64.36 o 
  12  12   0     2634.25     2491.32     94.74 o 
 -31   1   1      704.27      619.94     49.09 o 
 -29   1   1      435.17      385.62     41.76 o 
 -27   1   1     1860.98     1812.78     61.35 o 
 -25   1   1     3791.03     3842.91     74.41 o 
 -23   1   1     5094.68     5166.58     86.60 o 
 -21   1   1      925.20      863.25     31.92 o 
 -19   1   1     9686.54    10113.86    305.80 o 
 -17   1   1     2738.03     2461.82     36.55 o 
 -15   1   1    18431.71    19634.18    279.34 o 
 -13   1   1     4160.33     3921.13     40.21 o 
 -11   1   1    42045.13    41759.60    528.39 o 
  -9   1   1     1520.33     1320.59     29.22 o 
  -5   1   1      182.35      145.64     30.30 o 
  -1   1   1     1810.81     1308.62     29.81 o 
   3   1   1       72.59       54.84     35.88 o 
   7   1   1     2474.49     1974.34     44.82 o 
   9   1   1    32024.77    29632.37    559.99 o 
  11   1   1     8331.31     7838.90     73.83 o 
  13   1   1    17954.67    18257.05    156.34 o 
  15   1   1     3798.11     3319.67     71.03 o 
  17   1   1    10769.21    11279.68    182.09 o 
  19   1   1      426.39      398.48     39.92 o 
  21   1   1     5381.30     5759.51     87.23 o 
  23   1   1     6295.70     6395.87     69.17 o 
  25   1   1     3051.27     2937.38     59.73 o 
  27   1   1     1024.66      875.98     60.96 o 
  29   1   1      838.56      689.38     69.35 o 
 -30   2   1       19.89       53.52     44.28 o 
 -28   2   1       17.57       14.78     39.38 o 
 -26   2   1      101.78       99.29     39.61 o 
 -24   2   1        0.37       39.04     37.35 o 
 -22   2   1     1306.54     1324.80     51.78 o 
 -20   2   1       44.89       34.71     31.50 o 
 -18   2   1      205.07      265.12     27.22 o 
 -16   2   1      273.07      238.47     25.43 o 
 -14   2   1        0.72      -14.74     24.85 o 
 -12   2   1      634.43      620.58     27.91 o 
 -10   2   1     1925.89     1818.16     30.47 o 
  -8   2   1     9815.58     8525.77     89.33 o 
  -6   2   1    13910.84    11148.04    146.86 o 
  -4   2   1       73.68       62.31     21.93 o 
  -2   2   1     1156.06      985.81     30.61 o 
   0   2   1      370.23      269.01     29.30 o 
   2   2   1     5161.00     3876.10     48.79 o 
   4   2   1     9368.76     7196.36    253.14 o 
   6   2   1      994.80     1043.39     43.78 o 
   8   2   1     9358.14     8757.09     93.69 o 
  10   2   1      253.54      256.03     28.07 o 
  12   2   1       13.66       32.71     30.12 o 
  14   2   1        7.03        1.26     32.33 o 
  16   2   1     1183.04     1245.24     39.59 o 
  18   2   1      292.69      349.94     39.69 o 
  20   2   1      121.37      197.61     39.26 o 
  22   2   1       33.86       25.66     33.56 o 
  24   2   1      397.57      382.60     42.65 o 
  26   2   1       44.44       23.54     46.44 o 
  28   2   1        1.92        4.99     57.56 o 
  30   2   1       41.08       32.84     86.04 o 
 -31   3   1      274.18      248.81     47.53 o 
 -29   3   1      167.08      161.33     43.30 o 
 -27   3   1     1239.75     1324.06     45.50 o 
 -25   3   1     1801.21     1851.71     40.67 o 
 -23   3   1     2823.43     2878.94     67.89 o 
 -21   3   1      104.86       74.98     33.42 o 
 -19   3   1     1220.06     1366.25     42.59 o 
 -17   3   1       75.92       73.28     29.23 o 
 -15   3   1     3803.14     3338.45     43.16 o 
 -13   3   1     1092.09      862.23     30.27 o 
 -11   3   1     8377.74     7319.64     46.41 o 
  -9   3   1      601.57      520.21     26.79 o 
  -7   3   1     3115.46     2519.09     39.24 o 
  -5   3   1      727.33      537.80     23.68 o 
  -3   3   1    10929.53     9747.78    105.31 o 
  -1   3   1       22.62       75.77     22.84 o 
   1   3   1    11744.01    10229.13    105.97 o 
   3   3   1     1203.48     1057.43     29.32 o 
   5   3   1     3676.38     3010.88     47.30 o 
   7   3   1      371.69      247.97     28.58 o 
   9   3   1    13544.83    12504.67     53.70 o 
  11   3   1     1769.47     1503.12     30.84 o 
  13   3   1     6272.39     5975.24    115.97 o 
  15   3   1     1442.18     1316.75     44.65 o 
  17   3   1     1650.43     1757.08     42.66 o 
  19   3   1      135.56      159.58     38.28 o 
  21   3   1     1386.54     1452.28     41.50 o 
  23   3   1     2062.68     2196.53     54.55 o 
  25   3   1      454.29      421.68     43.15 o 
  27   3   1       66.06       22.29     50.85 o 
  29   3   1      174.65      118.02     59.88 o 
 -30   4   1       32.10       62.79     52.55 o 
 -28   4   1       92.67      105.63     45.46 o 
 -26   4   1       85.07       99.66     43.46 o 
 -24   4   1        2.72      -34.21     38.26 o 
 -22   4   1      104.18      125.69     35.25 o 
 -20   4   1       37.45       60.29     31.27 o 
 -18   4   1      689.71      687.53     35.58 o 
 -16   4   1      392.47      449.35     28.01 o 
 -14   4   1       48.88       74.77     26.94 o 
 -12   4   1      310.20      431.53     24.98 o 
 -10   4   1     2012.91     2138.93     27.43 o 
  -8   4   1      193.91      183.38     25.07 o 
  -6   4   1      691.44      871.25     24.98 o 
  -4   4   1     5042.71     5160.48     40.41 o 
  -2   4   1      330.01      326.93     20.08 o 
   0   4   1     1001.82     1141.04     24.76 o 
   2   4   1       40.87       87.38     28.03 o 
   4   4   1     2091.45     2180.47     33.57 o 
   6   4   1     1219.57     1355.08     31.03 o 
   8   4   1      485.65      583.48     26.29 o 
  10   4   1      555.55      654.90     26.16 o 
  12   4   1       18.37       53.91     24.26 o 
  14   4   1      177.97      141.34     24.14 o 
  16   4   1        1.81       17.26     31.53 o 
  18   4   1        0.10      -31.55     35.03 o 
  20   4   1     1125.63     1102.81     41.55 o 
  22   4   1        1.04       -0.21     43.89 o 
  24   4   1        0.17      -12.96     41.41 o 
  26   4   1       23.98       49.04     52.90 o 
  28   4   1       23.31        1.71     55.45 o 
 -29   5   1      221.97      147.54     51.23 o 
 -27   5   1     1502.35     1472.25     47.97 o 
 -25   5   1     2296.89     2244.30     46.26 o 
 -23   5   1     4406.33     4540.09     80.52 o 
 -21   5   1      788.46      816.02     36.84 o 
 -19   5   1     3208.02     3049.07     95.22 o 
 -17   5   1      691.65      703.33     35.57 o 
 -15   5   1    11549.85    12676.13    204.71 o 
 -13   5   1     2261.33     2065.94     47.17 o 
 -11   5   1    19115.98    19188.59    236.64 o 
  -9   5   1     1366.09     1647.28     90.01 o 
  -7   5   1     9267.05     8263.11     44.84 o 
  -5   5   1       51.83      388.49     92.76 o 
  -3   5   1    31052.67    32088.72    297.52 o 
  -1   5   1        1.40     1642.44    269.68 o 
   1   5   1    32889.35    32983.86    260.28 o 
   3   5   1       85.48      602.80    108.47 o 
   5   5   1    11292.80    10196.73    127.05 o 
   7   5   1     2332.39     2679.77    125.52 o 
   9   5   1    21309.20    21859.16    135.10 o 
  11   5   1     2713.84     2907.51    123.58 o 
  13   5   1    12176.94    11945.25    213.22 o 
  15   5   1     1582.46     1687.26     86.88 o 
  17   5   1     3113.15     3133.52     37.71 o 
  19   5   1      727.03      670.11     33.20 o 
  21   5   1     4602.36     4906.82    142.31 o 
  23   5   1     2910.89     2755.35    101.24 o 
  25   5   1     1701.94     1628.04     51.59 o 
  27   5   1      710.95      668.36     62.51 o 
 -28   6   1        3.66      -11.18     48.19 o 
 -26   6   1       75.54       54.43     44.10 o 
 -24   6   1      100.13      122.53     40.92 o 
 -22   6   1       12.46        9.68     34.53 o 
 -20   6   1       12.60      -26.79     35.22 o 
 -18   6   1      114.12       15.82     31.24 o 
 -16   6   1       22.14       13.05     29.08 o 
 -14   6   1        0.80        4.68     28.47 o 
 -12   6   1        7.96       14.74     23.11 o 
 -10   6   1      469.36      358.23     24.26 o 
  -8   6   1        7.72       23.44     23.31 o 
  -6   6   1     1943.81     1885.47     32.12 o 
  -4   6   1     1117.21     1164.01     28.66 o 
  -2   6   1       27.23        6.42     21.13 o 
   0   6   1      285.38      401.55     26.55 o 
   2   6   1      320.57      368.39     24.28 o 
   4   6   1      362.03      301.25     24.00 o 
   6   6   1        4.11       32.35     25.85 o 
   8   6   1      738.44      651.90     28.19 o 
  10   6   1      138.67      119.69     26.52 o 
  12   6   1        0.87       -9.24     29.73 o 
  14   6   1      301.22      307.88     28.03 o 
  16   6   1        5.96       25.50     24.09 o 
  18   6   1      149.24      115.25     31.26 o 
  20   6   1      617.87      528.83     38.82 o 
  22   6   1        2.62       22.24     37.11 o 
  24   6   1       65.25       68.46     46.17 o 
  26   6   1       63.60      109.69     54.95 o 
 -27   7   1     1459.64     1307.95     52.41 o 
 -25   7   1     2350.37     2163.04     85.40 o 
 -23   7   1     3701.13     3656.64     48.45 o 
 -21   7   1     1181.60     1186.69     60.76 o 
 -19   7   1     3841.68     3850.49     44.24 o 
 -17   7   1     1766.90     1809.16     48.02 o 
 -15   7   1    14253.61    14167.29    192.34 o 
 -13   7   1     2159.41     2232.16    117.18 o 
 -11   7   1    23496.65    23524.96     98.49 o 
  -9   7   1      274.14      753.20    140.93 o 
  -7   7   1    14157.45    14109.10    178.35 o 
  -5   7   1       48.22      542.48    100.78 o 
  -3   7   1    29288.56    29551.28    116.60 o 
  -1   7   1       28.90     1406.02    319.38 o 
   1   7   1    36115.98    36562.33    214.96 o 
   3   7   1      454.25      916.68    133.44 o 
   5   7   1    16963.85    17167.07    145.64 o 
   7   7   1     1226.38     1463.27    109.63 o 
   9   7   1    18111.85    18658.62    331.61 o 
  11   7   1     2909.24     2960.27     64.03 o 
  13   7   1    12843.56    13234.90    154.00 o 
  15   7   1     1595.09     1585.79     29.81 o 
  17   7   1     3001.32     3078.39     74.31 o 
  19   7   1      854.77      822.04     32.52 o 
  21   7   1     4397.13     4391.83     51.92 o 
  23   7   1     2853.98     2624.07     50.75 o 
  25   7   1     2447.52     2213.58     91.47 o 
 -24   8   1       48.94       32.13     46.77 o 
 -22   8   1      736.60      593.12     48.07 o 
 -20   8   1       61.72       25.15     40.47 o 
 -18   8   1      517.29      445.48     28.22 o 
 -16   8   1      146.69      128.79     30.74 o 
 -14   8   1       14.95       21.07     26.52 o 
 -12   8   1       17.23       54.87     25.67 o 
 -10   8   1      539.86      518.36     27.63 o 
  -8   8   1      836.12      883.92     27.01 o 
  -6   8   1      373.72      375.53     24.73 o 
  -4   8   1      182.60      217.84     28.81 o 
  -2   8   1      310.39      391.53     28.96 o 
   0   8   1      264.24      280.35     32.37 o 
   2   8   1     1065.88     1075.24     28.28 o 
   4   8   1     1351.77     1411.14     34.37 o 
   6   8   1      681.46      668.66     29.46 o 
   8   8   1     1441.63     1425.03     33.32 o 
  10   8   1        3.20      -14.40     29.47 o 
  12   8   1      349.40      400.93     24.11 o 
  14   8   1       49.36       -0.72     31.68 o 
  16   8   1      542.31      443.59     31.47 o 
  18   8   1       29.83       36.32     31.91 o 
  20   8   1      217.62      174.50     32.29 o 
  22   8   1       57.81       55.07     50.42 o 
  24   8   1       51.13       50.91     47.99 o 
 -23   9   1     1802.45     1475.98     53.81 o 
 -21   9   1        9.42       38.64     46.64 o 
 -19   9   1      635.78      772.38     33.50 o 
 -17   9   1      107.87      144.76     35.78 o 
 -15   9   1     2928.40     3072.05     32.91 o 
 -13   9   1      606.15      565.10     31.50 o 
 -11   9   1     6490.61     6774.81     86.40 o 
  -9   9   1      321.21      365.16     25.19 o 
  -7   9   1     4186.25     4430.64     52.78 o 
  -5   9   1      103.05      146.20     29.44 o 
  -3   9   1     8122.14     8238.05     60.91 o 
  -1   9   1        0.37        6.00     32.10 o 
   1   9   1     6367.65     6793.93     67.50 o 
   3   9   1      213.28      239.39     24.11 o 
   5   9   1     1083.45     1169.71     26.05 o 
   7   9   1       26.82       55.38     25.45 o 
   9   9   1     2939.79     3131.05     89.30 o 
  11   9   1      838.26      816.09     31.82 o 
  13   9   1     5410.81     5897.88     85.50 o 
  15   9   1      919.59      853.96     31.00 o 
  17   9   1     1349.71     1468.99     35.90 o 
  19   9   1      506.31      488.62     36.76 o 
  21   9   1     1509.10     1569.48     41.72 o 
 -20  10   1       21.57       16.08     45.99 o 
 -18  10   1      265.68      257.01     41.71 o 
 -16  10   1       43.37       50.72     35.22 o 
 -14  10   1       93.80       45.42     34.84 o 
 -12  10   1       46.74       54.59     25.29 o 
 -10  10   1        0.05      -27.26     27.26 o 
  -8  10   1       21.37       -3.41     27.28 o 
  -6  10   1       25.48       11.91     29.97 o 
  -4  10   1     1596.58     1681.81     36.44 o 
  -2  10   1      463.89      488.75     38.40 o 
   0  10   1      223.58      283.33     34.46 o 
   2  10   1      178.62      173.81     56.25 o 
   4  10   1       34.29       47.60     38.98 o 
   6  10   1      324.05      337.28     33.66 o 
   8  10   1       29.93       38.08     33.20 o 
  10  10   1       11.62       28.64     32.20 o 
  12  10   1       31.39       36.87     31.96 o 
  14  10   1      104.52       21.66     35.39 o 
  16  10   1       26.79       44.71     32.05 o 
  18  10   1        3.95        5.96     42.83 o 
 -17  11   1      495.03      437.07     38.54 o 
 -15  11   1     3116.19     2959.75     42.00 o 
 -13  11   1      252.37      196.99     41.11 o 
 -11  11   1     3324.98     3096.22     48.26 o 
  -9  11   1        4.00        6.39     32.34 o 
  -7  11   1     1026.45     1068.81     29.53 o 
  -5  11   1        6.50       39.70     31.73 o 
  -3  11   1     4379.79     4298.24    109.09 o 
  -1  11   1       39.42       62.36     30.11 o 
   1  11   1     8742.14     8508.16     91.29 o 
   3  11   1       55.95      106.13     47.13 o 
   5  11   1     6078.69     6320.52     54.49 o 
   7  11   1      114.14      123.94     58.19 o 
   9  11   1     5782.72     5937.78     40.33 o 
  11  11   1      850.53      778.26     70.56 o 
  13  11   1     3402.97     3353.88     49.55 o 
  15  11   1      439.14      363.09     50.74 o 
 -12  12   1      361.65      364.25     38.30 o 
 -10  12   1      433.21      413.40     45.18 o 
  -8  12   1       62.80       57.49     40.90 o 
  -6  12   1      489.57      372.94     40.14 o 
  -4  12   1       43.48       42.78     32.92 o 
  -2  12   1       62.25      106.06     35.27 o 
   0  12   1      486.79      427.65     35.63 o 
   2  12   1      276.96      284.85     35.29 o 
   4  12   1      334.96      386.58     42.89 o 
   6  12   1       76.36      161.50     45.55 o 
   8  12   1      128.58       97.51     41.13 o 
  10  12   1       38.92      -25.90     37.60 o 
 -32   0   2       85.47       84.13     58.66 o 
 -30   0   2        8.03      -10.79     47.26 o 
 -28   0   2       63.08       31.17     44.18 o 
 -26   0   2     3600.22     3745.93     82.02 o 
 -24   0   2      652.86      647.94     38.73 o 
 -22   0   2      772.27      803.79     77.42 o 
 -20   0   2      323.25      392.54     49.19 o 
 -18   0   2    10767.61    11122.86    387.89 o 
 -16   0   2     2034.71     1916.37     57.09 o 
 -14   0   2    47241.82    48799.16   1519.59 o 
 -12   0   2     3189.90     4892.93   1545.38 o 
 -10   0   2    27392.56    24323.66    565.06 o 
  -8   0   2      240.59      165.33     42.70 o 
  -6   0   2    19492.35    18787.14    115.47 o 
  -4   0   2      322.16      128.05     64.73 o 
  -2   0   2    25018.28    21471.53    635.17 o 
   0   0   2      632.28      457.69     51.41 o 
   2   0   2    14387.37    11588.72    208.17 o 
   4   0   2      798.84      621.63     78.70 o 
  12   0   2     5827.47     5252.34    464.59 o 
  14   0   2    22287.29    22828.88    209.40 o 
  16   0   2     5916.34     5801.04    169.42 o 
  18   0   2      444.50      463.79     81.17 o 
  20   0   2      802.09      692.26     82.38 o 
  22   0   2     2379.41     2193.06    101.29 o 
 -31   1   2       18.05       27.67     38.76 o 
 -29   1   2        0.18      -34.34     34.73 o 
 -27   1   2        3.02       15.42     32.14 o 
 -25   1   2     1131.23     1213.41     36.81 o 
 -23   1   2        1.93       -7.41     27.02 o 
 -21   1   2     1278.17     1425.91     33.19 o 
 -19   1   2      411.07      366.87     26.46 o 
 -17   1   2      370.62      367.27     28.89 o 
 -15   1   2       83.22       71.19     28.32 o 
 -13   1   2      863.27     1008.38     32.53 o 
 -11   1   2     3118.67     3004.86     58.86 o 
  -9   1   2    10100.25     8538.06    102.92 o 
  -7   1   2     7677.31     6314.91     92.30 o 
  -5   1   2     7783.78     5961.13     54.56 o 
  -3   1   2      130.16       90.48     34.52 o 
  -1   1   2      295.65      165.52     33.74 o 
   1   1   2     2899.81     1997.08     41.14 o 
   3   1   2      894.05      745.16     42.66 o 
   5   1   2    11415.19     9691.37    133.86 o 
   7   1   2     1250.69     1169.37     54.19 o 
   9   1   2      748.11      806.16     48.04 o 
  11   1   2      158.84      132.99     52.26 o 
  13   1   2      419.24      393.14     51.01 o 
  15   1   2        3.51       12.74     56.24 o 
  17   1   2      193.10      216.07     65.40 o 
  19   1   2        5.70       -0.31     62.61 o 
  21   1   2      128.00       78.79     60.26 o 
  23   1   2      128.82      118.00     81.23 o 
  25   1   2      110.95       97.68     80.08 o 
  27   1   2      148.28      137.42    103.26 o 
 -32   2   2      325.95      267.57     45.81 o 
 -30   2   2      475.91      477.52     44.13 o 
 -28   2   2     1391.14     1284.72     46.18 o 
 -26   2   2     7158.17     7433.28    124.97 o 
 -24   2   2     2498.98     2488.36    145.11 o 
 -22   2   2     2670.56     2590.79     65.64 o 
 -20   2   2      854.44      823.44     32.12 o 
 -18   2   2     5278.21     5095.95     67.79 o 
 -16   2   2      849.79      694.67     29.14 o 
 -14   2   2    17822.73    17793.66    392.50 o 
 -12   2   2      774.61      880.89    116.01 o 
 -10   2   2    29525.39    29103.56    296.14 o 
  -8   2   2      107.06      -45.58     46.14 o 
  -6   2   2     7467.04     5940.89    109.17 o 
  -4   2   2      382.28      250.76     56.93 o 
   0   2   2     3652.36     6378.00   2148.22 o 
   2   2   2    31192.83    29896.44    193.00 o 
   4   2   2     5173.13     4481.53     44.33 o 
   6   2   2    11032.00     9666.65    125.99 o 
   8   2   2     2170.47     2338.73    335.56 o 
  10   2   2    15393.42    15956.20    156.32 o 
  12   2   2      845.23      606.99     56.19 o 
  14   2   2     7540.84     6893.91     67.16 o 
  16   2   2     1477.43     1265.38     45.09 o 
  18   2   2      971.84      984.76     63.27 o 
  20   2   2     2383.02     2115.90    100.82 o 
  22   2   2     8923.85     9746.09    356.99 o 
  24   2   2     3393.78     3070.97     80.64 o 
  26   2   2     1652.89     1672.40     96.66 o 
  28   2   2     1424.35     1482.10    108.50 o 
 -31   3   2       16.78        3.96     49.72 o 
 -29   3   2       35.70        6.69     39.65 o 
 -27   3   2        5.64      -10.62     36.49 o 
 -25   3   2      189.52      175.84     37.12 o 
 -23   3   2      521.95      498.89     28.87 o 
 -21   3   2     1353.09     1391.39     32.61 o 
 -19   3   2       39.78       73.29     30.59 o 
 -17   3   2       57.58       51.77     24.80 o 
 -15   3   2        0.29       45.43     24.36 o 
 -13   3   2      855.99      854.00     26.86 o 
 -11   3   2      138.36      144.70     26.06 o 
  -9   3   2     4381.62     4215.03     37.45 o 
  -7   3   2     2445.74     2294.81     36.03 o 
  -5   3   2     2706.59     2774.82    119.23 o 
  -3   3   2     2731.68     2407.16     30.37 o 
  -1   3   2       15.65       17.93     22.28 o 
   1   3   2    15957.64    14811.72    176.81 o 
   3   3   2     4727.26     4372.92     52.23 o 
   5   3   2     4724.65     4401.69     50.32 o 
   7   3   2       84.26       66.48     30.60 o 
   9   3   2      404.45      388.84     34.72 o 
  11   3   2        2.48      -10.86     26.25 o 
  13   3   2        5.36       24.47     25.84 o 
  15   3   2        1.26       15.00     30.96 o 
  17   3   2      675.63      683.60     48.39 o 
  19   3   2       74.19       74.35     44.45 o 
  21   3   2      649.06      589.49     55.90 o 
  23   3   2       17.13       15.91     60.65 o 
  25   3   2        5.19       10.51     70.72 o 
  27   3   2        5.00        3.48     70.24 o 
  29   3   2       11.91       12.41     92.14 o 
 -30   4   2     1107.74     1033.89     53.84 o 
 -28   4   2     1769.90     1671.79     47.04 o 
 -26   4   2     5612.04     5517.30     96.41 o 
 -24   4   2     1132.41     1207.26     42.71 o 
 -22   4   2     2777.63     2784.37    108.81 o 
 -20   4   2      945.49      840.88     34.41 o 
 -18   4   2     5503.58     5774.72     91.79 o 
 -16   4   2     1046.38     1199.43     61.75 o 
 -14   4   2    15103.52    15059.55    180.51 o 
 -12   4   2      219.75     1393.55    489.61 o 
 -10   4   2    25929.95    26968.84    413.01 o 
  -8   4   2      245.55      885.29    212.37 o 
  -6   4   2    12196.81    11080.96    130.67 o 
  -4   4   2      148.54     2009.04    500.57 o 
   0   4   2     3264.29     6190.44    865.40 o 
   2   4   2    34459.78    35658.89    101.91 o 
   4   4   2       31.33      208.12     58.29 o 
   6   4   2    15042.27    14627.16    198.18 o 
   8   4   2     1683.13     1963.68    183.00 o 
  10   4   2    22531.24    23671.98    261.07 o 
  12   4   2     4010.75     3758.01     94.07 o 
  14   4   2    13225.08    13688.96    270.62 o 
  16   4   2     2410.24     2554.01     55.26 o 
  18   4   2      693.83      682.57     42.93 o 
  20   4   2     2799.11     2788.19     89.37 o 
  22   4   2     3941.00     3936.34     64.67 o 
  24   4   2     2469.34     2246.48     80.64 o 
  26   4   2     1004.02      975.65     68.76 o 
  28   4   2      589.18      469.94     83.90 o 
 -29   5   2       23.69       82.14     50.12 o 
 -27   5   2       64.37      -10.54     42.38 o 
 -25   5   2      176.63      146.36     40.35 o 
 -23   5   2        0.94      -13.72     36.09 o 
 -21   5   2      171.67      192.69     31.79 o 
 -19   5   2      260.62      255.37     32.92 o 
 -17   5   2      250.78      309.84     33.71 o 
 -15   5   2       58.22       54.86     33.28 o 
 -13   5   2      718.07      711.05     23.52 o 
 -11   5   2      453.42      421.93     22.74 o 
  -9   5   2     1104.91     1162.18     24.74 o 
  -7   5   2     3008.93     2902.25     47.46 o 
  -5   5   2     1932.32     1815.96     26.59 o 
  -3   5   2        0.70       10.37     22.05 o 
  -1   5   2       75.24       62.12     22.46 o 
   1   5   2      206.81      208.67     24.50 o 
   3   5   2     1361.61     1494.88     28.18 o 
   5   5   2     5488.02     5508.29     50.38 o 
   7   5   2      970.93     1078.09     27.06 o 
   9   5   2     1138.47     1066.34     29.45 o 
  11   5   2       20.64       20.61     27.63 o 
  13   5   2      193.89      155.18     29.52 o 
  15   5   2       17.65       57.30     30.49 o 
  17   5   2     1385.23     1489.29     34.24 o 
  19   5   2        0.77      -22.32     41.60 o 
  21   5   2      235.68      247.85     42.05 o 
  23   5   2        3.42        1.60     52.01 o 
  25   5   2       92.28       12.68     59.34 o 
  27   5   2       11.57      -40.50     81.61 o 
 -28   6   2      228.27      132.34     47.10 o 
 -26   6   2     1076.51     1056.20     43.14 o 
 -24   6   2      392.38      360.72     44.21 o 
 -22   6   2     1249.79     1339.85     41.14 o 
 -20   6   2     1156.22     1144.75     38.10 o 
 -18   6   2     5203.40     5373.63     74.80 o 
 -16   6   2      881.59      835.43     31.85 o 
 -14   6   2    14874.62    15579.65    191.03 o 
 -12   6   2      322.69      406.06     87.30 o 
 -10   6   2    12821.85    12508.70    121.16 o 
  -8   6   2        4.91        5.97     37.53 o 
  -6   6   2     1253.97      854.60     23.84 o 
  -4   6   2       51.73        4.81     44.30 o 
  -2   6   2    18629.89    17999.82     91.49 o 
   0   6   2     1105.82      914.98    119.14 o 
   2   6   2     4852.67     4606.46     82.19 o 
   4   6   2       10.46       13.77     23.23 o 
   6   6   2     5984.32     5402.43     64.40 o 
   8   6   2     1544.64     1554.77     61.36 o 
  10   6   2    11560.18    11869.58    120.78 o 
  12   6   2     2464.69     2254.77    144.58 o 
  14   6   2     7995.49     8403.31    126.49 o 
  16   6   2      686.32      715.98     29.57 o 
  18   6   2      895.15     1060.28     36.64 o 
  20   6   2      676.07      711.12     34.58 o 
  22   6   2     2150.25     2146.39     58.64 o 
  24   6   2     1052.77      928.67     53.74 o 
  26   6   2      488.23      459.79     61.06 o 
 -27   7   2        0.08       21.93     48.83 o 
 -25   7   2       70.15       43.62     40.41 o 
 -23   7   2       14.49       54.82     40.28 o 
 -21   7   2      532.90      452.42     35.29 o 
 -19   7   2       29.25       30.76     34.69 o 
 -17   7   2      174.19      153.22     39.40 o 
 -15   7   2       26.12       64.42     24.15 o 
 -13   7   2       65.02       61.43     37.78 o 
 -11   7   2     1111.66     1187.85     50.40 o 
  -9   7   2     1480.40     1524.74     31.34 o 
  -7   7   2     1276.83     1073.51     24.96 o 
  -5   7   2      725.73      643.51     21.17 o 
  -3   7   2     1422.47     1359.26     41.30 o 
  -1   7   2      257.71      287.11     26.40 o 
   1   7   2      380.79      381.83     30.12 o 
   3   7   2     1289.78     1260.97     28.95 o 
   5   7   2     1260.12     1352.07     35.99 o 
   7   7   2      641.71      759.56     33.68 o 
   9   7   2     1284.54     1267.31     34.72 o 
  11   7   2      548.15      517.44     31.90 o 
  13   7   2       19.88       52.24     26.87 o 
  15   7   2       17.16       -8.93     33.22 o 
  17   7   2      147.24      107.31     31.16 o 
  19   7   2        2.92       -4.93     30.34 o 
  21   7   2      597.16      558.84     39.03 o 
  23   7   2      114.18      119.05     51.76 o 
 -24   8   2      411.44      533.36     54.31 o 
 -22   8   2     2981.26     2696.67     64.54 o 
 -20   8   2      436.65      504.18     42.00 o 
 -18   8   2     4760.31     4456.84     42.45 o 
 -16   8   2      232.25      450.82     62.42 o 
 -14   8   2    10338.79    10889.59    189.00 o 
 -12   8   2      906.45     1344.74     99.77 o 
 -10   8   2     7460.33     7324.62     68.87 o 
  -8   8   2      151.44      403.77     87.54 o 
  -6   8   2     3920.01     4041.08     52.48 o 
  -4   8   2       62.68      370.57     74.92 o 
  -2   8   2    14571.01    15478.15    120.60 o 
   0   8   2      570.28     1124.00    204.14 o 
   2   8   2     4689.48     5335.62     40.17 o 
   4   8   2      236.97      318.22     32.72 o 
   6   8   2     5589.48     5900.95     72.09 o 
   8   8   2     1853.43     1764.07     37.40 o 
  10   8   2    10519.27    10443.06    159.63 o 
  12   8   2     2280.70     2287.10    129.53 o 
  14   8   2     7253.92     7446.15     78.06 o 
  16   8   2     1422.97     1405.36     33.91 o 
  18   8   2     2059.13     2104.64     44.19 o 
  20   8   2     1101.43     1000.70     39.95 o 
  22   8   2     1494.28     1304.35     54.33 o 
 -23   9   2        1.31       -0.05     46.78 o 
 -21   9   2      432.88      454.05     49.90 o 
 -19   9   2       21.96        0.07     40.16 o 
 -17   9   2      283.09      276.18     32.99 o 
 -15   9   2      175.95      128.08     29.96 o 
 -13   9   2      205.55      113.51     30.49 o 
 -11   9   2      241.92      254.75     30.62 o 
  -9   9   2      825.04      748.32     30.99 o 
  -7   9   2     1528.86     1564.73     43.99 o 
  -5   9   2      469.56      564.65     26.72 o 
  -3   9   2      703.19      635.12     25.02 o 
  -1   9   2       17.80       -6.10     28.93 o 
   1   9   2        0.33      -26.12     26.12 o 
   3   9   2      353.19      274.47     26.27 o 
   5   9   2      697.10      663.13     29.77 o 
   7   9   2      944.08      852.05     35.99 o 
   9   9   2       83.12       97.21     35.95 o 
  11   9   2      126.08       95.59     34.20 o 
  13   9   2       24.16       19.84     30.53 o 
  15   9   2        4.13        4.63     35.98 o 
  17   9   2      324.89      320.41     35.79 o 
  19   9   2       37.65       87.76     40.53 o 
  21   9   2      129.61      133.66     44.80 o 
 -20  10   2      666.04      447.30     43.60 o 
 -18  10   2     1095.45     1107.23     39.81 o 
 -16  10   2      172.21      172.43     35.74 o 
 -14  10   2     3922.33     4021.52     93.26 o 
 -12  10   2      480.24      481.55     32.80 o 
 -10  10   2     6068.94     5824.91     53.18 o 
  -8  10   2       10.63      152.46     91.83 o 
  -6  10   2    12143.97    12427.44    111.54 o 
  -4  10   2        6.09      454.47    168.62 o 
  -2  10   2    29407.39    30336.67    276.39 o 
   0  10   2      580.74     1724.49    278.21 o 
   2  10   2    16098.33    16156.62    107.12 o 
   4  10   2      354.77      335.53     62.50 o 
   6  10   2     6063.89     6142.36    101.74 o 
   8  10   2      826.28      695.40     46.78 o 
  10  10   2     3433.10     3605.92    118.95 o 
  12  10   2      386.66      335.98     32.79 o 
  14  10   2     1161.64     1177.13     34.05 o 
  16  10   2      316.64      231.42     41.49 o 
  18  10   2     1317.71     1251.42     44.56 o 
 -17  11   2       32.62       60.15     38.31 o 
 -15  11   2       88.43       52.80     34.71 o 
 -13  11   2      208.09      192.85     42.31 o 
 -11  11   2       96.00       82.84     32.25 o 
  -9  11   2      417.71      349.27     32.29 o 
  -7  11   2       73.67       76.32     32.00 o 
  -5  11   2      505.08      348.23     35.76 o 
  -3  11   2       26.68       18.40     29.46 o 
  -1  11   2       10.23       12.37     31.80 o 
   1  11   2      341.08      421.65     33.75 o 
   3  11   2      213.11      326.91     35.17 o 
   5  11   2      474.37      415.31     61.25 o 
   7  11   2       44.15        9.22     35.27 o 
   9  11   2      270.00      351.44     39.39 o 
  11  11   2        6.27      -10.56     40.35 o 
  13  11   2       50.30       47.33     37.34 o 
 -12  12   2      180.68      185.97     43.17 o 
 -10  12   2     4454.11     4166.79     57.96 o 
  -8  12   2       14.53       77.78     37.66 o 
  -6  12   2     1868.44     1890.77     39.59 o 
  -4  12   2        0.99      -17.39     34.38 o 
  -2  12   2     3070.47     3076.84     37.53 o 
   0  12   2        1.24       -7.38     47.48 o 
   2  12   2     2420.64     2601.85     43.58 o 
   4  12   2        7.16      -42.11     42.11 o 
   6  12   2     3825.62     3661.39     63.04 o 
   8  12   2      486.42      397.62     86.42 o 
 -31   1   3      127.05      148.01     38.11 o 
 -29   1   3      703.47      712.26     37.67 o 
 -27   1   3      818.97      925.00     33.46 o 
 -25   1   3     2664.07     3139.15     39.83 o 
 -23   1   3      177.38      211.23     27.59 o 
 -21   1   3     1535.17     1598.22     44.51 o 
 -19   1   3      202.89      271.36     30.97 o 
 -17   1   3     3042.36     2871.01     42.06 o 
 -15   1   3      235.85      440.38     27.24 o 
 -13   1   3     9278.44     8247.55     96.13 o 
 -11   1   3       85.88      463.62     31.83 o 
  -9   1   3     6132.02     4982.22     52.64 o 
  -7   1   3      154.02      431.53     27.56 o 
  -5   1   3     3589.60     3264.75     59.02 o 
  -3   1   3     4316.74     4360.19     70.70 o 
  -1   1   3    18178.98    14716.72    120.89 o 
   1   1   3     1237.01     1093.48     33.98 o 
   3   1   3     4745.73     3879.57     48.42 o 
   5   1   3        6.66      178.89     33.23 o 
   7   1   3     9579.86     8502.11    101.38 o 
   9   1   3     4120.47     3909.89    111.54 o 
  11   1   3     6539.10     5640.25    239.75 o 
  13   1   3     2539.35     2471.39     87.05 o 
  15   1   3     2204.15     2254.68     88.97 o 
  17   1   3       32.53      120.19     86.87 o 
  19   1   3     1127.84     1080.46    174.53 o 
 -32   2   3       12.72       28.40     43.32 o 
 -30   2   3       85.36       44.58     35.09 o 
 -28   2   3       57.67       36.34     35.88 o 
 -26   2   3       12.92       35.55     30.71 o 
 -24   2   3      588.74      603.69     29.34 o 
 -22   2   3      111.22      205.44     28.43 o 
 -20   2   3      833.26      833.90     32.90 o 
 -18   2   3       97.18      133.62     24.78 o 
 -16   2   3       33.23       56.95     24.76 o 
 -14   2   3      180.54      240.16     23.73 o 
 -12   2   3     1497.68     1362.36     27.39 o 
 -10   2   3      640.52      660.64     27.81 o 
  -8   2   3     3885.80     3883.03     62.50 o 
  -6   2   3    10749.34    10667.94    126.82 o 
  -4   2   3     2742.65     2370.88     94.32 o 
  -2   2   3     2221.97     2137.68     41.80 o 
   0   2   3     2063.44     2006.90     40.48 o 
   2   2   3     9871.49    10077.99    106.88 o 
   4   2   3      493.70      573.76     41.31 o 
   6   2   3     2466.17     2206.57     43.84 o 
   8   2   3       56.87       95.19     34.74 o 
  10   2   3       68.95      118.34     47.05 o 
  12   2   3       73.25       58.53     37.62 o 
  14   2   3      167.25      150.72     51.29 o 
  16   2   3      176.96      194.80     64.55 o 
  18   2   3     1580.84     1618.66     88.02 o 
  20   2   3      240.56      253.60     67.74 o 
  22   2   3      113.29       41.09     80.66 o 
  24   2   3       33.57       38.00     96.32 o 
 -31   3   3      387.52      329.55     46.92 o 
 -29   3   3     2384.89     2576.46     71.09 o 
 -27   3   3     2994.81     2899.09    122.34 o 
 -25   3   3     8276.52     9237.64    116.59 o 
 -23   3   3     2140.45     2507.13     50.33 o 
 -21   3   3    11299.09    12115.35    113.06 o 
 -19   3   3     1485.76     2261.32     51.06 o 
 -17   3   3    28367.36    29841.71    324.55 o 
 -15   3   3     3122.78     4675.46    114.98 o 
 -13   3   3    49900.61    51954.60    459.20 o 
  -9   3   3    48262.18    48192.78    497.08 o 
   3   3   3    55672.78    58005.85    221.17 o 
   5   3   3     9171.99    11292.46    504.28 o 
   7   3   3    42657.50    46013.74    433.03 o 
   9   3   3     9702.29    12780.34    432.14 o 
  11   3   3    22656.54    24806.84    476.53 o 
  13   3   3     8198.53     9385.29    133.87 o 
  15   3   3    12343.90    13441.05    489.60 o 
  17   3   3     1457.31     1968.50    156.41 o 
  19   3   3     8980.02     9556.16    577.55 o 
  21   3   3     7837.17     8133.75    212.44 o 
  23   3   3     4191.36     4185.21    127.77 o 
  25   3   3     3276.04     2994.41    101.73 o 
  27   3   3      981.59      869.04    117.81 o 
 -30   4   3        6.66       14.31     48.13 o 
 -28   4   3       18.48       21.63     45.86 o 
 -26   4   3       19.79       10.08     34.17 o 
 -24   4   3      481.02      426.87     50.88 o 
 -22   4   3       20.88       26.34     26.59 o 
 -20   4   3      390.25      353.08     29.00 o 
 -18   4   3      416.37      457.77     35.18 o 
 -16   4   3       19.56       37.39     22.31 o 
 -14   4   3        0.37       -0.90     20.98 o 
 -12   4   3      813.07      830.41     26.50 o 
 -10   4   3     2954.73     3126.17     50.54 o 
  -8   4   3      626.54      521.11     23.90 o 
  -6   4   3      795.81      889.87     25.10 o 
  -4   4   3       95.37       49.43     24.82 o 
  -2   4   3        8.64      -17.18     24.62 o 
   0   4   3       88.26       54.46     24.84 o 
   2   4   3      926.48     1017.57     25.28 o 
   4   4   3      176.16      307.20     26.17 o 
   6   4   3     2465.17     2707.46     32.91 o 
   8   4   3      107.19      179.12     27.61 o 
  10   4   3      299.71      356.98     27.59 o 
  12   4   3      105.35      132.87     28.28 o 
  14   4   3     1437.33     1387.87     35.51 o 
  16   4   3      178.74      182.72     33.07 o 
  18   4   3        5.44       -1.62     46.79 o 
  20   4   3       24.51       45.59     61.32 o 
  22   4   3       65.41       49.59     54.63 o 
  24   4   3       81.98       35.31     71.21 o 
  26   4   3       16.85       59.33     87.39 o 
 -29   5   3     1149.90     1146.31     52.18 o 
 -27   5   3     1333.27     1338.42     43.80 o 
 -25   5   3     2602.63     2491.35     44.81 o 
 -23   5   3      359.31      459.90     36.28 o 
 -21   5   3     1458.92     1456.21     39.92 o 
 -19   5   3      150.04      282.48     31.59 o 
 -17   5   3     6696.70     7189.81     76.53 o 
 -15   5   3     1261.88     1738.47     38.65 o 
 -13   5   3    17673.99    16037.63    104.28 o 
 -11   5   3      233.56      922.85     29.41 o 
  -9   5   3    12383.76    12156.40    124.95 o 
  -7   5   3      781.86     1105.00     24.52 o 
  -5   5   3    20449.93    21870.28    145.87 o 
  -1   5   3    20057.44    19355.86     79.79 o 
   3   5   3     7744.28     7774.46     41.32 o 
   5   5   3      717.81     1158.66     64.75 o 
   7   5   3    13176.22    13849.88    198.53 o 
   9   5   3     1708.41     2335.01    135.05 o 
  11   5   3    10164.01    10667.38     58.23 o 
  13   5   3     3758.24     4132.24     77.03 o 
  15   5   3     2637.72     2664.45     35.17 o 
  17   5   3      826.36      837.95     31.81 o 
  19   5   3     2389.19     2694.36     45.14 o 
  21   5   3     2282.60     2348.44     64.80 o 
  23   5   3     1160.26     1110.99     67.75 o 
  25   5   3      822.66      821.98     85.67 o 
 -28   6   3        2.73       -4.43     41.73 o 
 -26   6   3        0.39       42.50     40.16 o 
 -24   6   3      171.68      181.38     40.89 o 
 -22   6   3        5.33        3.67     34.43 o 
 -20   6   3      169.45      137.21     31.85 o 
 -18   6   3       29.25       34.71     29.74 o 
 -16   6   3        3.12       34.13     27.36 o 
 -14   6   3       33.47       87.58     29.36 o 
 -12   6   3       24.90      -20.74     29.46 o 
 -10   6   3     1699.97     1684.53     37.32 o 
  -8   6   3      269.90      242.97     22.00 o 
  -6   6   3       85.70      158.26     23.79 o 
  -4   6   3     1209.51     1293.92     22.88 o 
  -2   6   3       74.86      111.03     21.42 o 
   0   6   3        1.34       46.70     23.48 o 
   2   6   3      172.70      183.85     25.07 o 
   4   6   3      465.21      468.26     22.79 o 
   6   6   3      650.30      603.76     25.10 o 
   8   6   3        4.40       14.95     33.60 o 
  10   6   3     1173.59     1304.78     38.33 o 
  12   6   3      177.06      176.11     32.74 o 
  14   6   3      349.14      325.72     28.72 o 
  16   6   3        5.16      -19.31     34.24 o 
  18   6   3       23.37       26.44     29.43 o 
  20   6   3       47.17       27.91     38.00 o 
  22   6   3      272.89      272.04     52.13 o 
  24   6   3       14.04       -8.68     71.81 o 
 -27   7   3      686.97      578.16     68.70 o 
 -25   7   3     1787.22     1760.21     89.79 o 
 -23   7   3       13.35       49.80     40.74 o 
 -21   7   3      642.02      787.27     35.77 o 
 -19   7   3        5.55       41.23     26.46 o 
 -17   7   3     1103.53     1340.51     43.27 o 
 -15   7   3      137.81      320.80     30.52 o 
 -13   7   3     3146.98     3024.38     29.05 o 
 -11   7   3      235.47      419.02     26.94 o 
  -9   7   3      307.42      348.12     29.47 o 
  -7   7   3       32.30      136.66     26.63 o 
  -5   7   3     2752.33     2801.00     31.95 o 
  -3   7   3       43.30      367.81     22.72 o 
  -1   7   3     6434.46     6104.63     72.73 o 
   1   7   3      192.63      363.45     26.68 o 
   3   7   3     1342.54     1489.67     31.51 o 
   5   7   3      281.49      350.15     29.98 o 
   7   7   3     2290.18     2557.78     36.89 o 
   9   7   3      704.11      987.97     34.88 o 
  11   7   3     4109.76     4532.81     57.00 o 
  13   7   3      634.80      817.92     38.98 o 
  15   7   3      370.97      373.74     33.66 o 
  17   7   3      158.47      153.44     31.91 o 
  19   7   3      710.64      889.12     37.30 o 
  21   7   3      654.14      741.72     38.78 o 
  23   7   3      313.66      322.93     57.50 o 
 -24   8   3      159.91       92.26     42.42 o 
 -22   8   3       20.19       70.94     36.34 o 
 -20   8   3      489.31      513.05     41.25 o 
 -18   8   3        5.84       71.11     34.20 o 
 -16   8   3      118.70      124.54     34.69 o 
 -14   8   3      181.60      241.39     28.80 o 
 -12   8   3      548.12      599.14     34.68 o 
 -10   8   3      120.98      263.15     24.36 o 
  -8   8   3     1828.76     1669.65     28.25 o 
  -6   8   3     1741.96     1639.39     26.75 o 
  -4   8   3      110.51      129.47     28.14 o 
  -2   8   3        5.53       -4.31     28.17 o 
   0   8   3       22.12       72.51     25.38 o 
   2   8   3      630.02      751.37     26.64 o 
   4   8   3       55.94      192.52     27.55 o 
   6   8   3     2031.27     2142.68     46.40 o 
   8   8   3      202.12      263.58     30.66 o 
  10   8   3       70.99       75.88     40.56 o 
  12   8   3      177.05      190.29     34.50 o 
  14   8   3       14.91        2.44     30.04 o 
  16   8   3      246.80      219.32     36.93 o 
  18   8   3      983.82      940.58     36.64 o 
  20   8   3       17.25       14.56     41.83 o 
 -23   9   3      810.81      843.28     91.67 o 
 -21   9   3     3488.13     3357.27     61.84 o 
 -19   9   3     1102.07     1267.43     76.06 o 
 -17   9   3     7845.56     7607.11     66.36 o 
 -15   9   3      584.55     1290.33     62.77 o 
 -13   9   3    16321.11    16282.06    151.19 o 
  -9   9   3    10523.59    10814.19     94.11 o 
  -5   9   3    16612.74    16268.77    141.92 o 
  -1   9   3    23126.59    23530.41    261.84 o 
   1   9   3     1079.48     2038.84     87.32 o 
   3   9   3    14174.34    14477.98    294.45 o 
   5   9   3      953.85     1612.79     31.96 o 
   7   9   3    11354.88    11915.85    162.12 o 
   9   9   3     2993.58     3907.99     91.84 o 
  11   9   3    10935.75    11291.02    246.49 o 
  13   9   3     1917.14     2156.34     94.56 o 
  15   9   3     2251.93     2144.79     54.08 o 
  17   9   3     1123.55     1166.52     42.75 o 
  19   9   3     2260.61     2206.78     49.15 o 
 -20  10   3      114.10      100.96     41.54 o 
 -18  10   3      287.79      218.15     46.92 o 
 -16  10   3      127.77      149.52     36.35 o 
 -14  10   3      336.18      257.82     32.83 o 
 -12  10   3        3.36       31.31     39.02 o 
 -10  10   3       17.55        6.25     27.11 o 
  -8  10   3        3.21      -20.20     29.58 o 
  -6  10   3       21.36       10.63     29.77 o 
  -4  10   3      205.71      174.10     31.18 o 
  -2  10   3      101.54       80.97     29.97 o 
   0  10   3      152.31      145.07     27.52 o 
   2  10   3      153.96      163.38     25.38 o 
   4  10   3       28.07       37.93     27.32 o 
   6  10   3      249.99      251.36     30.54 o 
   8  10   3       57.08       60.20     35.78 o 
  10  10   3      209.72      156.59     36.68 o 
  12  10   3       78.41      103.12     36.18 o 
  14  10   3       18.93      -15.56     39.95 o 
  16  10   3        1.89       13.45     39.70 o 
 -17  11   3     4308.20     4006.98     75.18 o 
 -15  11   3      435.79      615.70     53.82 o 
 -13  11   3     8885.74     8555.36    126.38 o 
 -11  11   3      400.33      670.03     56.33 o 
  -9  11   3     6319.07     5987.64     79.01 o 
  -7  11   3        1.56      314.98     32.88 o 
  -5  11   3     9421.84     9059.35     92.31 o 
  -1  11   3    10098.89     9857.96    123.70 o 
   1  11   3     1036.25     1415.86     53.88 o 
   3  11   3     4307.46     4165.82     55.16 o 
   5  11   3      512.44      823.01     34.34 o 
   7  11   3     3838.73     3806.69     50.78 o 
   9  11   3     1605.24     2032.29     46.58 o 
  11  11   3     6734.96     6782.93     74.40 o 
  13  11   3     1221.36     1272.52     72.59 o 
 -10  12   3      491.42      402.18     37.89 o 
  -8  12   3       13.08        1.88     45.55 o 
  -6  12   3        8.62       29.38     37.77 o 
  -4  12   3       64.48       55.18     37.53 o 
  -2  12   3       52.73       69.79     40.92 o 
   0  12   3      252.64      221.52     63.48 o 
   2  12   3      346.38      260.24     41.92 o 
   4  12   3       14.35        8.00     37.71 o 
   6  12   3      215.94      221.11     43.32 o 
 -32   0   4       15.24       25.92     51.94 o 
 -30   0   4      126.25       62.27     47.91 o 
 -28   0   4     2156.90     2341.62    150.93 o 
 -26   0   4      733.92      798.35     96.13 o 
 -24   0   4      475.53      563.62     42.93 o 
 -22   0   4        9.79       61.75     44.06 o 
 -20   0   4     1703.69     1827.12     53.12 o 
 -18   0   4      173.11      142.14     32.29 o 
 -16   0   4     4393.79     3823.36     51.95 o 
 -14   0   4      400.95      348.85     42.45 o 
 -12   0   4     5984.89     4839.76     55.28 o 
 -10   0   4      591.90      516.30     44.21 o 
  -8   0   4     1707.40     2307.40     44.96 o 
  -6   0   4      539.86      336.38     54.49 o 
  -4   0   4    42783.32    37863.82    404.29 o 
  -2   0   4      403.46      247.57    166.58 o 
   0   0   4     3078.90     2709.74     51.52 o 
   2   0   4     1299.73     1372.81     55.28 o 
   4   0   4       49.83      150.96     50.31 o 
   6   0   4      123.80       85.85     53.65 o 
   8   0   4     2447.45     1821.55     89.14 o 
 -31   1   4        9.43       33.56     40.26 o 
 -29   1   4        2.42      -30.03     37.68 o 
 -27   1   4       44.08      -20.13     30.41 o 
 -25   1   4      175.85      156.45     32.63 o 
 -23   1   4      579.83      599.74     31.26 o 
 -21   1   4       38.18       95.06     32.61 o 
 -19   1   4       21.87        6.19     34.08 o 
 -17   1   4        0.38        4.06     27.80 o 
 -15   1   4      401.00      517.50     26.46 o 
 -13   1   4      432.62      531.24     29.62 o 
 -11   1   4      692.55      867.64     31.80 o 
  -9   1   4     1722.47     1857.60     32.04 o 
  -7   1   4     1116.03     1105.56     33.17 o 
  -5   1   4      546.20      672.85     29.70 o 
  -3   1   4       63.64       85.02     24.72 o 
  -1   1   4      790.89      846.89     30.72 o 
   1   1   4     1525.80     1559.18     35.82 o 
   3   1   4      939.28     1015.23     34.46 o 
   5   1   4      240.05      285.23     32.87 o 
   7   1   4      922.03     1005.86     45.06 o 
   9   1   4      323.70      382.31     57.08 o 
  11   1   4        0.56        8.20     50.23 o 
  13   1   4      249.46      243.33     81.09 o 
 -32   2   4      804.36      739.02     44.08 o 
 -30   2   4     1008.57      852.50     37.46 o 
 -28   2   4     5882.40     6319.15    116.83 o 
 -26   2   4     1448.82     1482.10     35.64 o 
 -24   2   4     3332.22     3478.24     63.49 o 
 -22   2   4      359.90      312.80     26.12 o 
 -20   2   4     4688.70     4829.92     43.12 o 
 -18   2   4      492.81      815.20     67.17 o 
 -16   2   4    13548.71    13455.62    210.60 o 
 -14   2   4      500.31     1056.41    182.64 o 
 -12   2   4    29645.38    30203.89    486.92 o 
 -10   2   4      263.66      686.23    118.11 o 
  -8   2   4     8452.33     7213.75     51.16 o 
  -6   2   4      129.56      980.15    235.29 o 
  -2   2   4     3423.07     6465.19    681.20 o 
   0   2   4    44317.98    45652.46    440.18 o 
   2   2   4     2482.20     2367.66     79.97 o 
   4   2   4    13087.51    12291.51    213.69 o 
   6   2   4     2386.63     2549.28    207.81 o 
   8   2   4    20350.47    20904.11    142.24 o 
  10   2   4     3417.15     3276.74     66.38 o 
  12   2   4    15282.60    15103.50    599.01 o 
  14   2   4     5059.79     5226.06    167.38 o 
  16   2   4      613.63      614.90     73.64 o 
  18   2   4     2789.84     2516.03     95.56 o 
 -31   3   4       29.70      -13.20     40.81 o 
 -29   3   4       48.84       66.79     36.70 o 
 -27   3   4       39.53       25.23     35.64 o 
 -25   3   4       23.70       -7.66     31.03 o 
 -23   3   4       14.80       -8.02     30.28 o 
 -21   3   4      231.18      229.02     28.24 o 
 -19   3   4      207.57      172.77     30.57 o 
 -17   3   4        3.29        4.01     25.98 o 
 -15   3   4      320.64      404.19     25.78 o 
 -13   3   4      676.67      666.71     26.52 o 
 -11   3   4     1837.78     1743.53     27.64 o 
  -9   3   4      471.69      587.73     24.47 o 
  -7   3   4       12.35       42.79     23.52 o 
  -5   3   4      173.06      202.18     25.98 o 
  -3   3   4       52.65      -10.09     22.91 o 
  -1   3   4       17.59       35.15     25.02 o 
   1   3   4       31.06       50.10     25.05 o 
   3   3   4     3299.13     3373.57     54.57 o 
   5   3   4      410.22      450.92     31.43 o 
   7   3   4     1276.98     1309.90     36.91 o 
   9   3   4      146.87      176.35     32.69 o 
  11   3   4      332.70      241.49     48.02 o 
  13   3   4      905.12      945.54     49.44 o 
  15   3   4      989.63     1004.87     45.66 o 
  17   3   4       18.45       36.02     52.62 o 
  19   3   4      393.21      359.39     74.69 o 
  21   3   4       20.27       12.84     70.48 o 
  23   3   4       64.96       77.23     99.31 o 
 -30   4   4      173.88      202.86     48.37 o 
 -28   4   4     2269.13     2202.70     68.40 o 
 -26   4   4      636.23      622.46     36.11 o 
 -24   4   4     5731.50     5982.71     73.51 o 
 -22   4   4     1586.16     1636.75     36.70 o 
 -20   4   4    17460.61    18314.77    256.81 o 
 -18   4   4     1581.38     1457.37     46.72 o 
 -16   4   4    45532.67    48617.08    541.32 o 
 -14   4   4      750.86      718.74     28.37 o 
 -12   4   4    56551.52    57599.41   1069.82 o 
 -10   4   4      126.21      109.69     23.07 o 
  -8   4   4     3076.64     2534.46     33.28 o 
  -6   4   4        0.60       15.40     22.08 o 
  -4   4   4    24739.69    24535.51    211.65 o 
  -2   4   4     1628.38     1461.19     37.94 o 
   0   4   4    11725.90    12667.07    142.95 o 
   2   4   4     1599.10     1568.55     28.53 o 
   4   4   4    16999.50    17405.05    226.00 o 
   6   4   4    11132.01    10666.91    106.40 o 
   8   4   4    41165.25    44964.96    560.18 o 
  10   4   4    12271.28    11097.31     65.58 o 
  12   4   4    31566.63    35897.80    954.59 o 
  14   4   4     5768.59     5746.97    128.53 o 
  16   4   4     4226.43     4389.76    172.01 o 
  18   4   4     3037.44     2820.08     55.75 o 
  20   4   4     4803.73     4653.04    114.85 o 
  22   4   4     1784.81     1530.51     79.42 o 
  24   4   4      662.86      631.57     96.20 o 
 -29   5   4        3.40       -8.96     46.56 o 
 -27   5   4       14.44       34.35     36.12 o 
 -25   5   4       65.93       68.40     40.34 o 
 -23   5   4      133.02       94.95     34.96 o 
 -21   5   4       14.35       64.28     28.96 o 
 -19   5   4       25.60       16.47     26.87 o 
 -17   5   4        4.43      -12.68     22.91 o 
 -15   5   4       10.35      -30.15     30.15 o 
 -13   5   4       69.45       92.74     23.27 o 
 -11   5   4      118.08      184.27     22.37 o 
  -9   5   4        8.44       13.10     26.73 o 
  -7   5   4      359.37      359.81     21.33 o 
  -5   5   4     1135.00     1156.20     26.05 o 
  -3   5   4       44.83       97.59     21.83 o 
  -1   5   4     1387.11     1522.33     25.46 o 
   1   5   4      641.14      614.90     23.40 o 
   3   5   4     2462.09     2567.08     29.92 o 
   5   5   4       31.85       41.20     24.18 o 
   7   5   4     1013.74      966.62     28.35 o 
   9   5   4      700.98      695.44     34.74 o 
  11   5   4        0.28       29.65     32.43 o 
  13   5   4      167.35      175.07     32.08 o 
  15   5   4      748.07      602.30     33.26 o 
  17   5   4      417.09      413.77     43.24 o 
  19   5   4     1226.14     1177.74     65.29 o 
  21   5   4       16.70       35.43     61.14 o 
  23   5   4        2.27        3.60     77.93 o 
  25   5   4        8.67      -29.11     82.29 o 
 -28   6   4     3602.19     3581.23    136.38 o 
 -26   6   4      401.40      450.67     41.59 o 
 -24   6   4     1378.97     1540.27     59.56 o 
 -22   6   4       40.62       65.29     34.38 o 
 -20   6   4      103.18      116.49     35.43 o 
 -18   6   4       43.39       12.33     29.63 o 
 -16   6   4       46.06       73.71     30.38 o 
 -14   6   4        0.76       -2.95     32.00 o 
 -12   6   4     2364.43     2528.22     42.68 o 
 -10   6   4       89.51       35.33     29.35 o 
  -8   6   4     2752.27     2684.37     42.33 o 
  -6   6   4        5.50       35.81     24.41 o 
  -4   6   4    40897.43    43563.62    228.30 o 
  -2   6   4     2860.58     2594.49     30.23 o 
   0   6   4    17107.14    18186.39    302.47 o 
   2   6   4       92.14       85.46     24.68 o 
   4   6   4     1077.09     1073.83     26.71 o 
   6   6   4       30.89       71.22     31.30 o 
   8   6   4      301.77      312.07     31.31 o 
  10   6   4       96.86       77.64     29.70 o 
  12   6   4      663.77      719.56     32.90 o 
  14   6   4       11.26       18.21     35.98 o 
  16   6   4       46.76       42.61     32.84 o 
  18   6   4      933.49      949.62     36.78 o 
  20   6   4     1829.96     1822.93     96.24 o 
  22   6   4     2235.50     2082.21     74.11 o 
 -27   7   4        0.57      -25.93     48.62 o 
 -25   7   4       28.43       27.50     43.65 o 
 -23   7   4       75.85      128.99     40.26 o 
 -21   7   4       24.31      -34.40     34.40 o 
 -19   7   4      342.47      315.10     34.62 o 
 -17   7   4       49.00       23.72     35.09 o 
 -15   7   4        3.18      -29.21     29.21 o 
 -13   7   4       47.45       45.61     29.91 o 
 -11   7   4      114.26      105.20     31.22 o 
  -9   7   4     1411.16     1573.28     31.24 o 
  -7   7   4       77.42       88.47     26.51 o 
  -5   7   4       87.34      102.23     24.48 o 
  -3   7   4        0.59       13.04     23.12 o 
  -1   7   4       45.90      111.52     26.46 o 
   1   7   4      304.04      308.86     29.40 o 
   3   7   4      898.44      739.87     30.51 o 
   5   7   4      209.49      179.77     29.03 o 
   7   7   4     1279.73     1262.00     40.38 o 
   9   7   4        0.15       -3.86     27.20 o 
  11   7   4       70.67      132.97     35.08 o 
  13   7   4      234.32      259.77     33.81 o 
  15   7   4      991.42     1060.63     32.98 o 
  17   7   4       37.76       47.72     37.64 o 
  19   7   4      232.59      192.86     38.74 o 
  21   7   4       13.17       28.05     56.47 o 
 -24   8   4     1094.59      893.68     53.11 o 
 -22   8   4      704.64      597.00     41.85 o 
 -20   8   4     3087.84     2978.24     49.87 o 
 -18   8   4      370.97      387.32     35.67 o 
 -16   8   4    10835.23    11072.67     83.45 o 
 -14   8   4       92.39      215.25     38.63 o 
 -12   8   4    11585.90    11437.80     61.13 o 
 -10   8   4       46.86       88.48     22.48 o 
  -8   8   4     2613.93     2697.12     35.31 o 
  -6   8   4        5.64      -12.65     29.18 o 
  -4   8   4     8977.56     9214.50     92.42 o 
  -2   8   4      603.97      548.49     30.39 o 
   0   8   4     5294.39     5205.21     41.05 o 
   2   8   4      130.89      149.26     23.71 o 
   4   8   4     6433.00     6590.85     80.08 o 
   6   8   4     1224.69     1155.50     41.70 o 
   8   8   4     8642.65     8976.60     88.96 o 
  10   8   4     3402.69     3117.42     37.94 o 
  12   8   4     5911.25     6253.30     65.52 o 
  14   8   4     1007.16     1050.59     38.92 o 
  16   8   4      687.76      745.64     39.73 o 
  18   8   4      781.42      617.61     44.28 o 
  20   8   4     1274.67     1094.89     45.49 o 
 -23   9   4      232.53      189.21     47.37 o 
 -21   9   4        0.04       -5.25     47.15 o 
 -19   9   4      157.20      137.04     40.28 o 
 -17   9   4       75.82       94.08     35.53 o 
 -15   9   4       16.47       10.29     33.35 o 
 -13   9   4      213.48      184.52     30.53 o 
 -11   9   4      101.54       57.39     27.78 o 
  -9   9   4      208.01      236.02     30.63 o 
  -7   9   4      205.16      101.56     30.86 o 
  -5   9   4      441.59      424.84     32.31 o 
  -3   9   4       90.61      127.82     28.19 o 
  -1   9   4       32.46       53.07     27.91 o 
   1   9   4      387.32      401.57     31.38 o 
   3   9   4      335.17      295.48     31.35 o 
   5   9   4      357.55      358.70     33.06 o 
   7   9   4      885.50      787.37     32.15 o 
   9   9   4      181.37      108.45     30.84 o 
  11   9   4        1.17       13.72     37.39 o 
  13   9   4      208.70      219.09     36.50 o 
  15   9   4        5.22       14.39     35.88 o 
  17   9   4        0.02      -11.45     40.76 o 
 -20  10   4     4459.38     4032.43     63.46 o 
 -18  10   4      180.64      324.98    104.72 o 
 -16  10   4    10394.20     9323.75    118.98 o 
 -14  10   4      228.40      685.64    140.81 o 
 -12  10   4    11283.30    10548.59    167.14 o 
 -10  10   4        0.04      213.62     73.43 o 
  -8  10   4     8235.40     7695.10    119.79 o 
  -6  10   4       52.28      267.30     82.54 o 
  -4  10   4    16837.84    15796.12    134.88 o 
  -2  10   4      930.57     1081.10     58.40 o 
   0  10   4    10986.66    10541.92    114.85 o 
   2  10   4      816.60      898.19     70.26 o 
   4  10   4     8666.28     8539.35     89.16 o 
   6  10   4     1738.56     1658.94     39.55 o 
   8  10   4    10224.16     9752.16     50.58 o 
  10  10   4     3539.32     3272.07     66.40 o 
  12  10   4     7125.00     7387.70    100.49 o 
  14  10   4     2208.81     1975.31     47.40 o 
 -15  11   4      103.39       32.72     46.39 o 
 -13  11   4       34.59        5.52     37.74 o 
 -11  11   4      396.22      365.42     32.77 o 
  -9  11   4      166.20      118.04     29.94 o 
  -7  11   4       33.01      -32.20     32.20 o 
  -5  11   4       35.13       37.93     35.10 o 
  -3  11   4       11.01       26.52     31.85 o 
  -1  11   4        4.51       34.42     32.28 o 
   1  11   4       18.38        4.64     31.95 o 
   3  11   4      228.23      228.33     33.09 o 
   5  11   4      102.10       47.03     36.25 o 
   7  11   4        8.17       66.13     39.01 o 
   9  11   4       48.45       56.53     43.45 o 
  11  11   4        6.26       50.81     48.04 o 
  -8  12   4     1156.41      954.12     42.35 o 
  -6  12   4        0.63       19.59     35.38 o 
  -4  12   4     3371.12     2931.82     62.86 o 
  -2  12   4      268.18      271.04     42.33 o 
   0  12   4     1738.76     1510.62     47.39 o 
   2  12   4      303.74      287.27     42.07 o 
   4  12   4      761.17      760.03     69.81 o 
 -31   1   5      629.20      624.61     42.00 o 
 -29   1   5      607.41      576.73     38.21 o 
 -27   1   5     4574.60     4701.14    135.51 o 
 -25   1   5      846.11      872.04     42.09 o 
 -23   1   5     3564.08     3497.61    144.58 o 
 -21   1   5      274.52      363.19     35.52 o 
 -19   1   5     8009.54     8524.34    107.93 o 
 -17   1   5      293.44      465.62     79.14 o 
 -15   1   5    21360.99    21756.87    134.56 o 
 -13   1   5       47.13      633.53    152.52 o 
 -11   1   5    15639.00    14462.55    254.66 o 
  -9   1   5      170.32      482.93     85.19 o 
  -7   1   5    15110.47    14844.41    149.93 o 
  -5   1   5     4206.61     4817.40    271.99 o 
  -3   1   5    42546.03    41852.51    471.52 o 
  -1   1   5      821.99     1742.06    188.75 o 
   1   1   5    11743.38    10602.59     97.14 o 
   3   1   5     2366.68     2081.04     57.72 o 
   5   1   5    13111.99    13063.21    111.10 o 
   7   1   5     5303.04     5258.34    155.57 o 
   9   1   5    11723.20    11403.86    129.66 o 
  11   1   5     6082.28     5496.68    112.05 o 
 -32   2   5       14.09       22.30     40.13 o 
 -30   2   5       54.40       25.97     39.55 o 
 -28   2   5        2.46       -4.09     35.47 o 
 -26   2   5      245.35      214.53     28.37 o 
 -24   2   5      111.71       79.32     28.82 o 
 -22   2   5      526.88      468.65     25.59 o 
 -20   2   5      146.67      107.25     26.82 o 
 -18   2   5       55.71       32.65     34.28 o 
 -16   2   5       39.86       68.18     21.26 o 
 -14   2   5     1191.47     1148.42     31.04 o 
 -12   2   5     2735.89     2917.52     64.78 o 
 -10   2   5     2126.37     1896.61     58.94 o 
  -8   2   5     1087.73     1053.20     26.95 o 
  -6   2   5        8.61        2.13     29.73 o 
  -4   2   5      205.69      246.62     26.80 o 
  -2   2   5        3.87       43.52     28.77 o 
   0   2   5     3862.62     3907.31     81.40 o 
   2   2   5     1296.29     1501.72     44.78 o 
   4   2   5     2580.93     2941.86     55.92 o 
   6   2   5      229.06      220.79     33.33 o 
   8   2   5      214.42      225.15     37.86 o 
  10   2   5       62.22       82.96     46.24 o 
  12   2   5      684.91      781.66     71.43 o 
  14   2   5        0.48       -8.16     53.96 o 
  16   2   5      487.47      442.31     79.34 o 
 -31   3   5     1191.29     1156.77     61.89 o 
 -29   3   5      693.82      691.95     41.90 o 
 -27   3   5     3448.95     3666.19     42.41 o 
 -25   3   5      252.23      278.90     59.34 o 
 -23   3   5     1896.41     1986.98     35.24 o 
 -21   3   5       47.47       54.87     30.20 o 
 -19   3   5     4707.65     4917.34     48.93 o 
 -17   3   5      402.25      432.42     30.69 o 
 -15   3   5    14144.84    13598.47    240.98 o 
 -13   3   5        1.33       -3.35     21.78 o 
 -11   3   5    14363.97    13516.17    255.82 o 
  -9   3   5       59.94       46.82     25.25 o 
  -7   3   5    13778.90    14460.37     98.81 o 
  -5   3   5     1745.61     1719.31     39.84 o 
  -3   3   5    22691.76    22516.60    370.46 o 
  -1   3   5      494.88      466.82     26.13 o 
   1   3   5    10426.98    10547.36    143.62 o 
   3   3   5      502.39      430.59     28.64 o 
   5   3   5    13326.55    13548.41    197.70 o 
   7   3   5     3302.89     2839.66     39.92 o 
   9   3   5    12002.14    11634.99    228.93 o 
  11   3   5     7729.94     7509.05    186.67 o 
  13   3   5     3597.02     3895.38     75.10 o 
  15   3   5      651.39      615.14     45.83 o 
  17   3   5     1408.14     1491.14     79.19 o 
  19   3   5     3429.89     3279.84     97.09 o 
  21   3   5      812.16      720.67    134.17 o 
 -30   4   5        6.14      -16.13     41.19 o 
 -28   4   5       21.70      -32.99     35.62 o 
 -26   4   5      234.50      250.61     36.37 o 
 -24   4   5      138.85      149.04     32.41 o 
 -22   4   5      184.12      124.50     32.06 o 
 -20   4   5      252.35      252.52     25.26 o 
 -18   4   5        6.46        4.48     40.49 o 
 -16   4   5       32.32       26.12     27.84 o 
 -14   4   5      614.67      568.32     28.99 o 
 -12   4   5       43.00       53.11     20.99 o 
 -10   4   5      552.07      652.44     32.07 o 
  -8   4   5     2549.69     2591.99     48.25 o 
  -6   4   5      440.63      370.27     19.45 o 
  -4   4   5       24.00       19.26     24.22 o 
  -2   4   5      680.06      753.64     28.73 o 
   0   4   5      862.23      976.18     29.60 o 
   2   4   5        7.30       56.59     27.42 o 
   4   4   5      967.81     1064.93     30.37 o 
   6   4   5      144.94      103.71     29.69 o 
   8   4   5       64.54      121.75     38.48 o 
  10   4   5       62.15       80.22     38.08 o 
  12   4   5       48.32       21.65     41.18 o 
  14   4   5       22.41       12.71     50.83 o 
  16   4   5      818.00      819.67     48.02 o 
  18   4   5       67.04       58.80     46.95 o 
  20   4   5       24.51       43.57     74.06 o 
  22   4   5       12.58        3.82     85.15 o 
  24   4   5       15.41       22.25    120.94 o 
 -29   5   5      949.97      918.43     51.63 o 
 -27   5   5     3185.22     3057.74     81.08 o 
 -25   5   5      478.45      403.95     34.50 o 
 -23   5   5     3569.96     4027.58    109.93 o 
 -21   5   5      100.94      119.73     32.09 o 
 -19   5   5     6005.28     6073.01    136.82 o 
 -17   5   5      236.26      278.83     41.19 o 
 -15   5   5     9596.32     9932.19    127.00 o 
 -13   5   5        3.55       20.55     30.92 o 
 -11   5   5     6378.49     7884.53     69.61 o 
  -9   5   5      221.98      213.24     24.76 o 
  -7   5   5    11703.09    12100.24     96.71 o 
  -5   5   5      327.17      402.35     28.76 o 
  -3   5   5    21993.66    21334.67    108.82 o 
  -1   5   5     1810.32     1639.22     31.24 o 
   1   5   5    14402.54    16040.60    331.17 o 
   3   5   5     2397.76     2171.67     36.53 o 
   5   5   5     9972.59    11131.03    191.83 o 
   7   5   5     2426.98     2371.88     49.00 o 
   9   5   5     6795.90     7518.08    200.45 o 
  11   5   5     3251.76     3189.29     45.30 o 
  13   5   5     2440.63     2497.71    101.68 o 
  15   5   5      236.37      156.15     44.64 o 
  17   5   5     1867.13     1993.27     48.99 o 
  19   5   5     2237.22     2321.33     96.58 o 
  21   5   5     1043.78      965.36     76.21 o 
  23   5   5     1723.95     1524.59     90.36 o 
 -28   6   5       32.02       29.91     46.90 o 
 -26   6   5       42.60       48.63     36.45 o 
 -24   6   5        2.92       34.76     36.72 o 
 -22   6   5        4.33      -16.06     34.63 o 
 -20   6   5      202.59      172.51     28.86 o 
 -18   6   5       65.02      176.22     32.26 o 
 -16   6   5     1511.29     1620.69     52.22 o 
 -14   6   5       85.88      132.53     27.78 o 
 -12   6   5        3.41       -6.12     28.86 o 
 -10   6   5      171.27      117.92     48.04 o 
  -8   6   5     1395.32     1324.21     31.98 o 
  -6   6   5      135.89      135.88     32.95 o 
  -4   6   5        0.75       41.97     32.54 o 
  -2   6   5       13.86       -3.99     29.11 o 
   0   6   5      307.07      312.93     30.32 o 
   2   6   5       72.22      114.25     31.90 o 
   4   6   5      355.36      346.76     30.89 o 
   6   6   5      749.49      793.35     30.30 o 
   8   6   5       11.07       48.05     34.67 o 
  10   6   5      224.38      270.79     39.95 o 
  12   6   5      320.40      343.36     38.79 o 
  14   6   5       93.93      133.43     39.18 o 
  16   6   5      432.99      390.42     35.77 o 
  18   6   5        6.76       45.89     48.12 o 
  20   6   5      281.26      328.68     63.95 o 
  22   6   5        1.61        4.32     80.08 o 
 -25   7   5      239.61      144.14     48.16 o 
 -23   7   5     2132.41     2202.34     42.23 o 
 -21   7   5      244.78      295.10     37.06 o 
 -19   7   5     4714.91     4743.24     43.10 o 
 -17   7   5      424.76      462.53     36.64 o 
 -15   7   5    13981.19    14038.16    225.10 o 
 -13   7   5      294.05      325.03     51.18 o 
 -11   7   5     9534.33     9770.01     44.01 o 
  -9   7   5      386.02      362.54     69.74 o 
  -7   7   5    11257.58    11560.80     82.67 o 
  -5   7   5      177.80      319.74     29.88 o 
  -3   7   5    13164.61    14650.32    129.97 o 
  -1   7   5     1112.76     1031.24     30.90 o 
   1   7   5     6084.74     7092.68    130.02 o 
   3   7   5     1323.01     1089.80     30.59 o 
   5   7   5     5040.64     5119.87     79.68 o 
   7   7   5     1901.09     1868.12     32.40 o 
   9   7   5     7233.08     8004.70    129.71 o 
  11   7   5     2766.80     2603.97     40.57 o 
  13   7   5     2944.56     2903.38     47.94 o 
  15   7   5     1271.78     1144.44     47.15 o 
  17   7   5     2684.21     2861.81     60.99 o 
  19   7   5     2030.83     1954.11     71.38 o 
 -24   8   5       99.11       66.53     56.14 o 
 -22   8   5      366.39      296.60     43.64 o 
 -20   8   5       10.84       71.33     40.18 o 
 -18   8   5       12.26      -39.67     39.67 o 
 -16   8   5        0.08        1.67     30.26 o 
 -14   8   5      199.22      140.70     28.28 o 
 -12   8   5     1614.42     1790.44     48.60 o 
 -10   8   5      355.67      435.51     35.17 o 
  -8   8   5        7.70       47.67     25.39 o 
  -6   8   5      578.24      523.43     23.37 o 
  -4   8   5        8.02       69.84     25.77 o 
  -2   8   5        3.44        0.43     25.94 o 
   0   8   5      604.11      563.02     27.20 o 
   2   8   5      360.84      260.26     26.50 o 
   4   8   5      815.63      789.64     30.82 o 
   6   8   5       15.48       19.32     31.69 o 
   8   8   5     1027.77     1021.01     35.88 o 
  10   8   5       78.77      126.58     34.11 o 
  12   8   5      359.76      360.33     37.26 o 
  14   8   5        1.27       23.97     39.24 o 
  16   8   5      339.46      334.15     44.67 o 
  18   8   5       35.97       26.13     45.02 o 
 -21   9   5      102.62      144.57     56.45 o 
 -19   9   5     2194.74     2162.67     54.22 o 
 -17   9   5       25.29       -8.58     36.75 o 
 -15   9   5     7225.28     7085.31     68.15 o 
 -13   9   5       98.94       62.20     34.58 o 
 -11   9   5     3982.32     4036.29     77.63 o 
  -9   9   5      287.92      243.06     40.91 o 
  -7   9   5     6092.40     5959.87     39.97 o 
  -5   9   5       36.04       59.14     29.05 o 
  -3   9   5    10514.94    10514.42     77.56 o 
  -1   9   5      617.57      476.06     32.72 o 
   1   9   5     6185.30     6226.89     71.41 o 
   3   9   5      553.64      571.69     31.86 o 
   5   9   5     4135.81     4209.14     70.19 o 
   7   9   5     1850.18     1689.86     38.53 o 
   9   9   5     6092.38     6438.52     47.28 o 
  11   9   5     1746.03     1717.62     43.39 o 
  13   9   5     1393.55     1335.20     44.88 o 
  15   9   5     1140.19     1042.18     41.00 o 
 -18  10   5        0.91       -6.76     46.69 o 
 -16  10   5        7.42       -1.16     60.89 o 
 -14  10   5       78.91       24.76     39.60 o 
 -12  10   5      171.67      163.56     39.74 o 
 -10  10   5      439.65      382.38     39.53 o 
  -8  10   5      100.39       20.73     30.26 o 
  -6  10   5       10.33       34.56     32.19 o 
  -4  10   5       45.42       20.93     31.72 o 
  -2  10   5      190.14      156.28     30.49 o 
   0  10   5       36.06       18.23     35.81 o 
   2  10   5      182.03      131.62     36.27 o 
   4  10   5       69.42       69.32     36.04 o 
   6  10   5       21.60       29.61     36.18 o 
   8  10   5       53.95       50.59     33.28 o 
  10  10   5      150.04      154.44     43.67 o 
  12  10   5        4.64        2.78     44.84 o 
 -13  11   5       37.34      250.35     41.99 o 
 -11  11   5     2765.55     2529.42    101.86 o 
  -9  11   5      202.97      128.11     53.41 o 
  -7  11   5     3664.75     3521.31    108.03 o 
  -5  11   5       42.71      207.87     45.68 o 
  -3  11   5     6153.68     5797.67     43.39 o 
  -1  11   5      723.09      642.74     56.84 o 
   1  11   5     3675.06     3542.34     43.11 o 
   3  11   5      248.88      319.99     42.64 o 
   5  11   5     2279.85     2246.85     70.57 o 
   7  11   5     1292.30     1125.97     44.92 o 
 -30   0   6     4483.57     4131.93    333.59 o 
 -28   0   6     1316.39     1389.17     63.35 o 
 -26   0   6     6833.42     6604.11    216.89 o 
 -24   0   6      523.59      778.28     85.65 o 
 -22   0   6    11617.72    11635.91    335.13 o 
 -20   0   6      499.54     1426.62     99.95 o 
 -18   0   6    20658.88    20918.36     86.13 o 
 -14   0   6    48558.01    48244.51    252.03 o 
 -10   0   6    20931.50    21395.30    680.30 o 
  -6   0   6    50128.89    49406.32    277.81 o 
  -4   0   6     5153.92     7983.89    274.57 o 
  -2   0   6    45891.31    48438.46    139.96 o 
   0   0   6     7864.04     8538.46     71.93 o 
   2   0   6    26826.80    29008.22    824.73 o 
   4   0   6    10579.45    11478.09    162.29 o 
   6   0   6    20210.69    22298.22    859.96 o 
   8   0   6     8003.21     8308.72    222.96 o 
  10   0   6    20351.09    19512.50    853.26 o 
 -31   1   6        0.00       -4.16     41.08 o 
 -29   1   6       58.68       50.29     36.00 o 
 -27   1   6       40.22       67.50     35.90 o 
 -25   1   6      295.94      267.06     34.61 o 
 -23   1   6       34.66        6.98     31.82 o 
 -21   1   6       32.10      -23.88     24.75 o 
 -19   1   6       41.98       32.77     29.61 o 
 -17   1   6       50.37       97.06     31.02 o 
 -15   1   6       89.32       53.01     28.17 o 
 -13   1   6      211.91      224.50     29.08 o 
 -11   1   6      371.09      289.15     24.19 o 
  -9   1   6     1020.30     1042.83     28.48 o 
  -7   1   6       99.33       67.49     25.66 o 
  -5   1   6       33.65       73.07     28.35 o 
  -3   1   6      222.47      274.50     26.18 o 
  -1   1   6        4.86      -27.23     28.18 o 
   1   1   6     1252.39      986.41     33.99 o 
   3   1   6      178.95      266.60     29.30 o 
   5   1   6      539.50      430.52     33.17 o 
   7   1   6      149.61      127.20     29.96 o 
   9   1   6       10.10       20.27     54.27 o 
  11   1   6        5.17       12.97     72.27 o 
 -30   2   6     1461.23     1506.87     69.50 o 
 -28   2   6      280.68      261.98     36.51 o 
 -26   2   6     1760.83     1814.70     39.74 o 
 -24   2   6       72.83      170.49     31.53 o 
 -22   2   6     3386.41     3605.86     61.66 o 
 -20   2   6       90.11       82.30     32.56 o 
 -18   2   6     8699.05     9502.11    150.82 o 
 -16   2   6      200.51      261.43     54.53 o 
 -14   2   6    17962.42    17435.27    148.01 o 
 -12   2   6      215.55      195.08     24.65 o 
 -10   2   6      872.23      656.00     29.87 o 
  -8   2   6        2.32       38.47     28.29 o 
  -6   2   6    12991.66    11642.44     82.84 o 
  -4   2   6      881.23      852.40    114.29 o 
  -2   2   6     8487.09     8462.27    117.56 o 
   0   2   6      546.16      456.91     28.86 o 
   2   2   6     3816.63     3188.13     55.23 o 
   4   2   6     2101.46     2042.30     34.18 o 
   6   2   6     9624.88     9938.50    149.67 o 
   8   2   6     3782.26     3449.91     74.51 o 
  10   2   6    13377.39    14495.14    115.35 o 
  12   2   6     4204.98     4166.91     84.69 o 
  14   2   6      956.04      967.23     58.75 o 
 -31   3   6        8.66       15.64     42.88 o 
 -29   3   6      192.52      180.97     41.37 o 
 -27   3   6       15.83       68.93     35.31 o 
 -25   3   6      185.73      204.47     30.59 o 
 -23   3   6      280.79      335.45     29.62 o 
 -21   3   6      229.88      231.46     27.10 o 
 -19   3   6        0.36        7.03     27.52 o 
 -17   3   6       34.75       69.56     27.11 o 
 -15   3   6      221.59      197.54     28.40 o 
 -13   3   6     1301.62     1093.98     24.27 o 
 -11   3   6      651.76      538.00     22.59 o 
  -9   3   6       22.08       13.94     23.18 o 
  -7   3   6      103.80       73.23     24.88 o 
  -5   3   6      345.92      487.22     25.64 o 
  -3   3   6       45.75       51.68     24.56 o 
  -1   3   6      169.61      173.17     24.66 o 
   1   3   6      480.58      393.68     27.88 o 
   3   3   6      339.86      393.79     29.20 o 
   5   3   6      367.42      334.15     30.14 o 
   7   3   6      540.60      515.53     42.83 o 
   9   3   6      107.06      130.71     44.03 o 
  11   3   6       10.83       41.65     52.53 o 
  13   3   6        1.55      -12.86     50.22 o 
  15   3   6      325.41      292.06     54.56 o 
  17   3   6       13.90       36.18     75.49 o 
 -30   4   6     2729.66     2734.47    103.29 o 
 -28   4   6      518.97      563.39     38.21 o 
 -26   4   6     1555.62     1633.77     38.99 o 
 -24   4   6       82.73      101.06     26.15 o 
 -22   4   6       30.63       34.16     26.76 o 
 -20   4   6       21.93       45.85     28.91 o 
 -18   4   6       36.90       72.77     27.30 o 
 -16   4   6       10.65       -7.49     26.56 o 
 -14   4   6     3361.74     3438.56     46.70 o 
 -12   4   6       34.75       40.10     30.60 o 
 -10   4   6     1459.17     1441.59     27.88 o 
  -8   4   6      300.09      388.52     23.85 o 
  -6   4   6    36493.58    38730.73    359.87 o 
  -4   4   6     3009.45     2987.21     31.85 o 
  -2   4   6    22196.70    24245.52    550.47 o 
   0   4   6     1142.90     1064.25     26.74 o 
   2   4   6     1291.25     1207.48     30.37 o 
   4   4   6      221.99      304.72     33.66 o 
   6   4   6      124.61      266.40     36.43 o 
   8   4   6       24.53       31.13     34.22 o 
  10   4   6      476.01      506.80     37.74 o 
  12   4   6       14.77       32.41     52.55 o 
  14   4   6      105.78      148.94     59.56 o 
  16   4   6      634.53      647.17     48.29 o 
  18   4   6     1724.53     1888.34     65.22 o 
  20   4   6     2850.36     2449.22    107.09 o 
 -29   5   6      203.93      155.00     41.83 o 
 -27   5   6      195.20      141.11     38.58 o 
 -25   5   6      563.59      489.90     37.03 o 
 -23   5   6       50.01       32.13     24.32 o 
 -21   5   6       42.57       72.89     31.26 o 
 -19   5   6        1.41       94.53     32.25 o 
 -17   5   6      179.11      218.81     27.29 o 
 -15   5   6      411.19      439.10     26.38 o 
 -13   5   6       30.71       85.16     26.98 o 
 -11   5   6      223.58      188.54     25.74 o 
  -9   5   6      618.17      607.48     26.64 o 
  -7   5   6      376.02      411.04     27.76 o 
  -5   5   6        8.57      -16.91     27.23 o 
  -3   5   6      332.64      358.56     33.83 o 
  -1   5   6      233.83      196.07     33.57 o 
   1   5   6      257.36      289.05     33.53 o 
   3   5   6      297.50      356.78     36.56 o 
   5   5   6        8.38        2.23     33.39 o 
   7   5   6      349.78      348.61     34.27 o 
   9   5   6      120.83      113.47     33.14 o 
  11   5   6     2499.75     2597.38     52.54 o 
  13   5   6      298.07      341.71     52.63 o 
  15   5   6        0.65       34.86     50.71 o 
  17   5   6        7.02        2.42     49.14 o 
  19   5   6        0.03       32.37     58.16 o 
  21   5   6        6.90       30.90     86.41 o 
 -26   6   6     3460.03     3339.05    130.46 o 
 -24   6   6      651.18      637.44     58.80 o 
 -22   6   6    10312.03    10340.52    148.41 o 
 -20   6   6      443.47      680.62     51.85 o 
 -18   6   6    27636.83    30311.09    450.87 o 
 -14   6   6    35091.36    35658.91    417.98 o 
 -12   6   6      143.33      398.52     49.80 o 
 -10   6   6     4435.90     4776.96     73.76 o 
  -8   6   6      170.08      181.77     29.07 o 
  -6   6   6    11686.08    13368.78     72.75 o 
  -4   6   6     1100.82     1043.15     35.86 o 
  -2   6   6     9626.96    10457.39    219.31 o 
   0   6   6      758.05      803.71     36.02 o 
   2   6   6    10921.17    11869.51    181.31 o 
   4   6   6     5063.85     4620.87     40.81 o 
   6   6   6    24330.33    26880.84    205.66 o 
   8   6   6    13620.64    12576.06    141.28 o 
  10   6   6    23894.97    27506.76    528.96 o 
  12   6   6     7388.87     7237.88     63.62 o 
  14   6   6     2566.39     2963.67     62.62 o 
  16   6   6     2831.89     2526.66    101.96 o 
  18   6   6     1594.83     1683.45     80.91 o 
  20   6   6     1435.58     1123.84     62.52 o 
 -25   7   6      132.86      151.32     53.05 o 
 -23   7   6       25.39      -15.23     40.66 o 
 -21   7   6        0.02       17.47     36.28 o 
 -19   7   6      179.01      185.21     35.22 o 
 -17   7   6      104.44       76.93     30.61 o 
 -15   7   6      392.64      354.07     32.32 o 
 -13   7   6      290.30      347.25     35.74 o 
 -11   7   6      938.51      970.11     46.64 o 
  -9   7   6        6.43       12.29     23.97 o 
  -7   7   6       53.47       41.80     26.10 o 
  -5   7   6        0.24      -27.75     29.69 o 
  -3   7   6        0.55       21.40     29.46 o 
  -1   7   6       23.05       14.71     29.33 o 
   1   7   6        3.11      -29.14     29.14 o 
   3   7   6       95.24       87.68     30.68 o 
   5   7   6        0.35       32.66     36.04 o 
   7   7   6     1045.20     1149.60     38.14 o 
   9   7   6       12.86        2.07     37.51 o 
  11   7   6       11.57      -30.21     35.88 o 
  13   7   6       45.43       44.92     43.40 o 
  15   7   6      185.76       92.86     49.75 o 
  17   7   6       51.22      105.70     55.84 o 
 -24   8   6      152.96      135.88     47.77 o 
 -22   8   6     1953.09     1970.52     46.19 o 
 -20   8   6       71.16      153.61     36.54 o 
 -18   8   6     2748.38     2765.08     75.94 o 
 -16   8   6       66.67      128.89     27.89 o 
 -14   8   6     7274.77     6903.84    119.30 o 
 -12   8   6       45.49       65.63     34.50 o 
 -10   8   6     4786.78     4630.37     76.14 o 
  -8   8   6       35.35       66.07     31.64 o 
  -6   8   6    19756.58    20193.80    188.41 o 
  -4   8   6     2422.49     2379.10     99.19 o 
  -2   8   6    13439.03    13486.95    141.94 o 
   0   8   6     1854.51     1836.45     38.12 o 
   2   8   6     4221.82     4473.99     69.87 o 
   4   8   6     1000.40      926.75     32.46 o 
   6   8   6     2511.47     2575.02     69.11 o 
   8   8   6     2176.05     1871.30     34.96 o 
  10   8   6     4438.36     4859.38     51.44 o 
  12   8   6      678.52      710.57     44.57 o 
  14   8   6     1056.25     1118.04     53.33 o 
  16   8   6     1481.41     1317.73     50.90 o 
 -21   9   6        1.39       33.37     42.16 o 
 -19   9   6        0.10       28.35     42.38 o 
 -17   9   6       27.54       50.53     40.21 o 
 -15   9   6      303.53      214.29     40.28 o 
 -13   9   6        7.25        5.07     32.33 o 
 -11   9   6       17.05      129.31     41.36 o 
  -9   9   6       38.20       47.66     33.25 o 
  -7   9   6       52.53        2.49     32.20 o 
  -5   9   6       44.98       39.94     27.42 o 
  -3   9   6      258.85      266.95     49.40 o 
  -1   9   6        6.80       34.15     30.51 o 
   1   9   6      125.58      112.00     33.34 o 
   3   9   6       18.04       43.77     33.24 o 
   5   9   6       43.02       82.74     41.55 o 
   7   9   6       47.00       64.49     43.29 o 
   9   9   6       78.94      126.73     39.79 o 
  11   9   6       53.59       54.64     46.94 o 
  13   9   6        0.25       -5.93     47.47 o 
 -16  10   6        0.46       22.70     42.49 o 
 -14  10   6     1885.53     1915.92     44.50 o 
 -12  10   6       21.30      -23.05     40.33 o 
 -10  10   6      373.70      326.54     33.60 o 
  -8  10   6        6.41      -40.74     46.17 o 
  -6  10   6     3075.80     3155.11     43.92 o 
  -4  10   6      241.53      277.08     40.88 o 
  -2  10   6     1877.84     2052.29     42.81 o 
   0  10   6       88.02       91.05     36.21 o 
   2  10   6      959.43      950.84     37.42 o 
   4  10   6       42.34       49.78     37.62 o 
   6  10   6      942.21      940.24     53.37 o 
   8  10   6      961.56      864.16     67.19 o 
  10  10   6     1254.72     1293.56     53.24 o 
 -11  11   6      165.80      124.54     51.08 o 
  -9  11   6       71.93      144.17     46.00 o 
  -7  11   6       26.33       71.96     46.04 o 
  -5  11   6      118.16       72.28     46.17 o 
  -3  11   6        3.90       -0.44     46.21 o 
  -1  11   6       35.89      -24.45     42.07 o 
   1  11   6      337.55      334.80     42.52 o 
   3  11   6       36.35       26.18     52.54 o 
 -31   1   7      422.83      351.40     42.13 o 
 -29   1   7     5365.14     5561.30    102.26 o 
 -27   1   7      613.05      699.45     37.88 o 
 -25   1   7     3975.52     3800.49     80.23 o 
 -23   1   7       45.52      134.17     31.73 o 
 -21   1   7     7258.92     7248.04    129.74 o 
 -19   1   7      122.09      526.16    107.61 o 
 -17   1   7    19654.98    19565.64    422.15 o 
 -15   1   7      111.45      726.96    178.91 o 
 -13   1   7    17754.86    16943.13    200.35 o 
 -11   1   7      199.78      522.12     98.31 o 
  -9   1   7    16953.32    16764.08    112.35 o 
  -7   1   7     3792.89     4207.55    241.56 o 
  -5   1   7    38540.96    38345.83    311.18 o 
  -3   1   7     2686.97     3176.00    279.48 o 
  -1   1   7    17372.21    16851.28     83.10 o 
   1   1   7     3618.55     3573.54    119.78 o 
   3   1   7    15591.60    16052.52    331.22 o 
   5   1   7     5208.85     5003.80    140.00 o 
   7   1   7    16369.66    16294.08    326.48 o 
   9   1   7    11199.52    10531.88    244.11 o 
  11   1   7     4139.34     4000.45     92.18 o 
 -30   2   7       38.82       19.22     41.08 o 
 -28   2   7      272.78      273.64     35.77 o 
 -26   2   7       25.33        1.52     37.24 o 
 -24   2   7      190.73      173.71     40.66 o 
 -22   2   7      112.12      113.56     36.79 o 
 -20   2   7       31.60        1.80     30.04 o 
 -18   2   7      173.36      167.95     25.78 o 
 -16   2   7      190.03      138.72     27.88 o 
 -14   2   7     1045.16     1104.75     43.08 o 
 -12   2   7      768.69      818.51     33.12 o 
 -10   2   7     2577.87     2587.37     33.28 o 
  -8   2   7      267.34      250.24     26.49 o 
  -6   2   7      100.80       59.44     28.46 o 
  -4   2   7      950.53     1076.34     30.32 o 
  -2   2   7      820.21      768.02     29.77 o 
   0   2   7      599.11      505.05     28.68 o 
   2   2   7     2564.03     2644.25     51.40 o 
   4   2   7      418.37      430.84     34.15 o 
   6   2   7       97.14      121.17     35.81 o 
   8   2   7      407.80      400.36     39.59 o 
  10   2   7       87.07      120.15     53.86 o 
  12   2   7      227.41      202.51     66.81 o 
  14   2   7      299.18      333.79     70.03 o 
 -29   3   7      926.09      845.34     59.20 o 
 -27   3   7      167.54      124.88     47.82 o 
 -25   3   7      718.73      830.81     40.37 o 
 -23   3   7       14.37      -16.86     29.18 o 
 -21   3   7     1169.12     1337.37     36.42 o 
 -19   3   7       48.04       21.68     24.86 o 
 -17   3   7     3763.54     3969.56     36.96 o 
 -15   3   7       25.05       -2.12     30.01 o 
 -13   3   7     1694.05     1833.96     29.57 o 
 -11   3   7      108.55      119.78     35.38 o 
  -9   3   7      748.94      843.88     29.52 o 
  -7   3   7      380.81      445.39     29.18 o 
  -5   3   7     7044.67     6363.44     86.45 o 
  -3   3   7      541.75      569.56     26.00 o 
  -1   3   7     1994.43     2170.59     53.88 o 
   1   3   7      384.90      366.39     28.54 o 
   3   3   7      769.77      865.73     40.28 o 
   5   3   7      454.54      471.77     40.46 o 
   7   3   7     2022.59     2117.81     43.67 o 
   9   3   7     1668.69     1687.35     43.30 o 
  11   3   7      533.38      637.37     57.72 o 
  13   3   7      115.76      112.43     59.88 o 
  15   3   7      807.40      793.17     56.33 o 
  17   3   7      992.71     1017.09    118.80 o 
 -28   4   7       27.67       59.27     41.46 o 
 -26   4   7      112.28      133.98     48.80 o 
 -24   4   7      356.46      343.56     36.89 o 
 -22   4   7       71.62      112.86     36.05 o 
 -20   4   7        7.65       27.03     29.00 o 
 -18   4   7       91.47      173.46     40.24 o 
 -16   4   7      233.07      158.50     23.63 o 
 -14   4   7     1192.90     1163.11     28.58 o 
 -12   4   7      422.80      360.16     30.23 o 
 -10   4   7      323.74      332.45     30.66 o 
  -8   4   7       72.30      104.59     27.98 o 
  -6   4   7      216.34      217.72     27.44 o 
  -4   4   7        0.01        3.71     29.97 o 
  -2   4   7      372.70      299.89     30.15 o 
   0   4   7      382.62      378.27     30.24 o 
   2   4   7      418.44      438.93     33.66 o 
   4   4   7      188.15      155.03     33.02 o 
   6   4   7      522.64      596.18     33.91 o 
   8   4   7        1.71        0.80     32.72 o 
  10   4   7      180.05      257.66     43.48 o 
  12   4   7       21.11       14.08     58.14 o 
  14   4   7      241.01      225.65     61.86 o 
  16   4   7      215.47      224.54     60.14 o 
  18   4   7       16.35        7.07     82.30 o 
 -27   5   7      114.74      144.49     35.88 o 
 -25   5   7     2536.84     2600.15     65.60 o 
 -23   5   7       32.23       22.26     33.82 o 
 -21   5   7     3658.77     3429.18    113.18 o 
 -19   5   7      122.80      196.37     25.48 o 
 -17   5   7    10777.46    10870.49     85.29 o 
 -15   5   7        0.05      -28.18     28.18 o 
 -13   5   7    11351.62    11335.25     84.28 o 
 -11   5   7      108.45      114.67     24.10 o 
  -9   5   7     9101.29     9428.27     48.78 o 
  -7   5   7      915.59     1051.76     31.51 o 
  -5   5   7    12616.67    13092.49    181.95 o 
  -3   5   7     1864.43     1902.20     30.60 o 
  -1   5   7     7178.86     8062.38    122.06 o 
   1   5   7     1352.65     1294.25     34.50 o 
   3   5   7     4866.89     4743.93     63.44 o 
   5   5   7     2468.48     2299.12     36.80 o 
   7   5   7     7115.20     7571.20    108.04 o 
   9   5   7     6346.35     5871.49     84.81 o 
  11   5   7     3750.01     3942.35     94.73 o 
  13   5   7     1481.74     1319.27     82.26 o 
  15   5   7     1742.06     1792.72     66.85 o 
  17   5   7     2701.95     2561.66     71.51 o 
  19   5   7      967.88      839.46     70.62 o 
 -26   6   7       21.40       51.38     38.19 o 
 -24   6   7       48.44       21.52     37.96 o 
 -22   6   7       83.40       41.13     36.77 o 
 -20   6   7       21.03       44.71     42.54 o 
 -18   6   7        0.84       39.03     35.41 o 
 -16   6   7        0.06        8.11     29.08 o 
 -14   6   7     1055.59     1236.83     35.44 o 
 -12   6   7       28.79       49.39     27.66 o 
 -10   6   7       74.79      109.79     24.80 o 
  -8   6   7       33.60       37.15     26.49 o 
  -6   6   7       33.79       12.88     30.06 o 
  -4   6   7        1.32      -11.85     29.84 o 
  -2   6   7      152.76      120.43     29.93 o 
   0   6   7      241.54      236.47     31.24 o 
   2   6   7      114.65      124.50     29.55 o 
   4   6   7      383.09      431.22     35.86 o 
   6   6   7      485.71      534.74     40.04 o 
   8   6   7      280.89      334.96     38.96 o 
  10   6   7       43.98       52.49     37.06 o 
  12   6   7       22.63        5.95     47.67 o 
  14   6   7        4.26      -50.33     60.44 o 
  16   6   7       55.61      -12.90     57.65 o 
 -25   7   7     4112.50     3558.16     50.82 o 
 -23   7   7      152.69      134.92     49.68 o 
 -21   7   7     5423.76     4921.63    123.22 o 
 -19   7   7        2.02       26.82     41.97 o 
 -17   7   7    12465.46    11853.63    161.57 o 
 -15   7   7       65.81      116.29     31.95 o 
 -13   7   7    11369.13    11193.35    124.68 o 
 -11   7   7     1072.25     1048.73     58.00 o 
  -9   7   7    13428.71    12822.55    129.38 o 
  -7   7   7      961.94      994.20     39.47 o 
  -5   7   7    20101.57    19830.73    216.65 o 
  -3   7   7     2263.42     1797.34     39.71 o 
  -1   7   7    17620.35    17585.54    307.46 o 
   1   7   7     2555.01     2341.54     45.20 o 
   3   7   7    12686.24    13202.55    247.40 o 
   5   7   7     3790.62     3710.49     43.71 o 
   7   7   7     9623.82    10168.26    155.54 o 
   9   7   7     5842.18     5493.05     69.36 o 
  11   7   7     3119.01     3073.29     68.35 o 
  13   7   7     2281.42     1955.11     54.31 o 
  15   7   7     1173.23     1165.47     69.82 o 
 -22   8   7       42.54        0.72     45.98 o 
 -20   8   7        1.07       28.52     47.31 o 
 -18   8   7      707.02      619.97     45.03 o 
 -16   8   7      284.19      269.95     33.58 o 
 -14   8   7      108.32      114.73     40.37 o 
 -12   8   7      221.00      170.75     34.03 o 
 -10   8   7     1046.60     1052.75     38.40 o 
  -8   8   7        0.89       -9.67     33.99 o 
  -6   8   7        8.83       39.30     29.91 o 
  -4   8   7      139.26       97.56     35.80 o 
  -2   8   7      377.37      384.95     47.09 o 
   0   8   7      127.52      135.95     47.19 o 
   2   8   7      605.78      562.21     30.80 o 
   4   8   7      426.12      328.66     38.94 o 
   6   8   7       49.76       49.36     39.66 o 
   8   8   7       83.43       46.16     41.60 o 
  10   8   7        4.73        4.46     41.62 o 
  12   8   7       93.76       67.24     50.41 o 
 -19   9   7        0.63       39.31     47.44 o 
 -17   9   7     2396.04     2146.21     69.93 o 
 -15   9   7      262.90      242.34     42.16 o 
 -13   9   7     1080.55      960.16     41.23 o 
 -11   9   7       43.68       81.96     39.83 o 
  -9   9   7     1620.43     1524.95     42.06 o 
  -7   9   7       22.89      107.58     40.28 o 
  -5   9   7     3414.43     3327.65     67.40 o 
  -3   9   7      740.12      678.38     51.65 o 
  -1   9   7     1570.10     1524.09     34.90 o 
   1   9   7      557.21      553.94     40.36 o 
   3   9   7      569.34      529.67     43.40 o 
   5   9   7      580.49      538.20     44.96 o 
   7   9   7     1689.07     1734.03    117.67 o 
   9   9   7      430.33      406.15     49.08 o 
 -14  10   7      157.67      200.08     47.11 o 
 -12  10   7       35.14       72.73     46.35 o 
 -10  10   7       62.54       96.74     40.97 o 
  -8  10   7        2.42        1.31     40.86 o 
  -6  10   7       34.05       33.55     43.08 o 
  -4  10   7       23.02       35.80     38.60 o 
  -2  10   7       38.10      108.66     40.80 o 
   0  10   7       25.53      -18.99     46.20 o 
   2  10   7       41.88       88.91     46.20 o 
   4  10   7      136.15      178.06     46.24 o 
   6  10   7        3.35       58.04     45.96 o 
 -30   0   8      394.21      367.04     55.46 o 
 -28   0   8     3676.05     4034.88    310.50 o 
 -26   0   8       62.80      247.77     57.63 o 
 -24   0   8     1104.11     1088.97     97.90 o 
 -22   0   8        0.24       25.28     40.94 o 
 -20   0   8     1009.00     1152.67     53.98 o 
 -18   0   8        9.37      366.96     44.88 o 
 -16   0   8    10311.09    10393.31     62.62 o 
 -14   0   8      780.28      818.86     50.51 o 
 -12   0   8    10201.79    10032.70     70.34 o 
 -10   0   8     1011.82     1553.92     54.93 o 
  -8   0   8    29531.01    29529.76    719.16 o 
  -6   0   8     6584.01     8443.52    114.89 o 
  -4   0   8    33955.60    35614.45    303.20 o 
  -2   0   8     2539.15     3941.02    114.29 o 
   0   0   8    10406.01    10121.11    155.23 o 
   2   0   8     1740.85     2105.89     60.15 o 
   4   0   8     3928.17     3850.38     64.21 o 
   6   0   8     1811.71     2047.33     85.49 o 
   8   0   8     5103.94     5410.70    137.07 o 
  10   0   8     2682.03     2783.97    152.30 o 
 -29   1   8       19.34        4.08     46.66 o 
 -27   1   8      167.02       88.98     40.06 o 
 -25   1   8      174.95      130.10     41.05 o 
 -23   1   8      172.84      151.35     28.60 o 
 -21   1   8       51.50      108.67     31.50 o 
 -19   1   8       30.38       85.50     42.79 o 
 -17   1   8      154.59      154.17     33.04 o 
 -15   1   8      711.44      631.00     30.57 o 
 -13   1   8     1295.26     1311.07     36.29 o 
 -11   1   8      137.13      189.06     31.32 o 
  -9   1   8     1063.86     1181.79     33.67 o 
  -7   1   8       15.40        6.40     34.76 o 
  -5   1   8       83.21      136.86     34.98 o 
  -3   1   8      386.02      397.37     35.26 o 
  -1   1   8     1652.54     1694.60     39.60 o 
   1   1   8       75.77      132.06     37.01 o 
   3   1   8     1507.76     1516.49     36.53 o 
   5   1   8        1.45       13.00     32.69 o 
   7   1   8        5.53       46.22     31.78 o 
   9   1   8      138.91      111.36     47.80 o 
  11   1   8     1203.61     1024.52     76.98 o 
 -28   2   8     2274.18     2381.80    100.86 o 
 -26   2   8      153.82      279.31     36.87 o 
 -24   2   8     4459.78     4361.27    142.36 o 
 -22   2   8       11.90      198.57     51.82 o 
 -20   2   8     8048.04     8305.17     84.57 o 
 -18   2   8       16.14      756.14     81.69 o 
 -16   2   8    14672.77    14660.20    302.83 o 
 -14   2   8      281.58      555.44     38.68 o 
 -12   2   8     2817.11     3017.30     53.22 o 
 -10   2   8        8.00      359.68     56.42 o 
  -8   2   8     7267.99     7560.90     67.08 o 
  -6   2   8     1499.71     2391.53    133.86 o 
  -4   2   8    10005.97    10512.18    112.52 o 
  -2   2   8     1530.30     2004.20     45.40 o 
   0   2   8     3865.91     4072.30     44.90 o 
   2   2   8     3342.13     3704.66     95.84 o 
   4   2   8     3653.97     3827.96     78.14 o 
   6   2   8     4008.86     4344.53    113.47 o 
   8   2   8     7731.61     7820.14    148.42 o 
  10   2   8     2974.46     3287.88    140.65 o 
  12   2   8     2148.59     1976.15     81.37 o 
 -29   3   8      109.22       80.44     37.66 o 
 -27   3   8      393.81      374.39     38.79 o 
 -25   3   8      219.93      159.88     59.81 o 
 -23   3   8      244.47      248.69     44.02 o 
 -21   3   8      196.24      231.34     30.53 o 
 -19   3   8       85.95       79.05     27.33 o 
 -17   3   8      209.58      313.92     33.34 o 
 -15   3   8      206.64      300.01     37.53 o 
 -13   3   8     1048.58     1063.06     30.22 o 
 -11   3   8     1271.67     1223.52     27.61 o 
  -9   3   8      356.53      404.20     26.38 o 
  -7   3   8       30.02       28.93     27.24 o 
  -5   3   8       41.99       44.12     30.36 o 
  -3   3   8       19.82       14.17     29.51 o 
  -1   3   8     1882.50     1956.96     33.64 o 
   1   3   8       73.87      185.76     31.53 o 
   3   3   8     1838.97     1818.90     33.94 o 
   5   3   8      134.21      131.26     31.87 o 
   7   3   8       35.32       18.01     42.44 o 
   9   3   8      146.85      163.47     42.26 o 
  11   3   8      279.92      260.79     59.95 o 
  13   3   8       35.65       54.46     71.83 o 
  15   3   8      458.03      415.65     70.91 o 
 -28   4   8     1788.14     1705.37     38.45 o 
 -26   4   8       66.69       93.08     38.97 o 
 -24   4   8     2052.28     1991.83     63.92 o 
 -22   4   8       11.10       78.29     33.97 o 
 -20   4   8     5142.12     5758.84     52.95 o 
 -18   4   8       34.66      621.18     42.55 o 
 -16   4   8    13375.24    13970.73     75.01 o 
 -14   4   8      280.46      657.89     52.25 o 
 -12   4   8     2377.38     2311.36     45.61 o 
 -10   4   8      144.64      422.36     26.53 o 
  -8   4   8     5845.33     6177.04     74.31 o 
  -6   4   8      694.79      869.80     28.07 o 
  -4   4   8     6678.03     6654.28     98.29 o 
  -2   4   8      783.66     1028.16     29.90 o 
   0   4   8     4784.10     4995.31     36.36 o 
   2   4   8     1917.82     1891.55     35.22 o 
   4   4   8     7062.80     7647.76    104.97 o 
   6   4   8     4199.78     4718.60     52.01 o 
   8   4   8     9206.23     9666.70    172.15 o 
  10   4   8     4053.07     4124.99     57.87 o 
  12   4   8      867.18      862.68     69.86 o 
  14   4   8     1392.88     1354.56     97.83 o 
  16   4   8      344.36      317.61     73.67 o 
 -25   5   8      290.65      276.34     38.81 o 
 -23   5   8      166.88      196.32     42.40 o 
 -21   5   8        3.52      101.66     33.17 o 
 -19   5   8        1.12        2.41     47.23 o 
 -17   5   8      345.43      360.88     40.07 o 
 -15   5   8     1230.23     1074.44     34.61 o 
 -13   5   8     1037.42     1065.69     31.47 o 
 -11   5   8       81.69      127.71     27.93 o 
  -9   5   8      176.68      130.42     26.95 o 
  -7   5   8      154.23      146.99     26.85 o 
  -5   5   8      157.36      118.33     26.68 o 
  -3   5   8       15.97       -7.36     26.22 o 
  -1   5   8      800.71      711.50     36.33 o 
   1   5   8        0.54       13.62     34.10 o 
   3   5   8      808.39      826.13     38.07 o 
   5   5   8      625.79      713.11     37.88 o 
   7   5   8      153.42      124.95     35.94 o 
   9   5   8      154.73      175.38     42.18 o 
  11   5   8      145.98      161.20     51.60 o 
  13   5   8       97.43       59.23     60.86 o 
  15   5   8      265.38      236.47     69.46 o 
 -24   6   8     2228.89     2174.63     79.92 o 
 -22   6   8        3.18      -17.53     33.57 o 
 -20   6   8     2601.66     2719.90     54.99 o 
 -18   6   8        6.92      242.36     37.48 o 
 -16   6   8     8860.61     8277.65     82.97 o 
 -14   6   8       24.53      130.10     29.37 o 
 -12   6   8     4089.78     4032.40     77.67 o 
 -10   6   8      340.53      526.69     30.49 o 
  -8   6   8    17273.15    17528.54    211.10 o 
  -6   6   8     2635.73     3363.21     39.10 o 
  -4   6   8    15080.46    14397.20    137.85 o 
  -2   6   8     3255.69     3898.08    127.60 o 
   0   6   8     3963.01     3942.14     42.71 o 
   2   6   8     1918.01     1940.42     39.07 o 
   4   6   8     1790.15     1693.45     41.20 o 
   6   6   8     2041.07     2257.86     42.14 o 
   8   6   8     3959.47     4301.24     51.96 o 
  10   6   8     1344.07     1389.24     47.26 o 
  12   6   8      829.70      761.07     54.28 o 
  14   6   8     1732.14     1739.90     83.85 o 
 -23   7   8      154.37       99.00     36.31 o 
 -21   7   8        2.13       15.44     69.24 o 
 -19   7   8      101.65      123.56     36.84 o 
 -17   7   8      492.84      383.44     37.39 o 
 -15   7   8        1.29       18.11     40.83 o 
 -13   7   8      356.12      318.13     34.91 o 
 -11   7   8      112.32       92.62     34.36 o 
  -9   7   8      255.23      263.72     31.44 o 
  -7   7   8       55.15       76.15     34.33 o 
  -5   7   8      307.87      427.11     52.60 o 
  -3   7   8      190.88      219.85     34.34 o 
  -1   7   8      882.23      800.08     35.67 o 
   1   7   8      455.09      497.95     37.02 o 
   3   7   8      361.41      367.31     35.59 o 
   5   7   8       26.83       25.48     41.97 o 
   7   7   8        2.27       18.45     42.64 o 
   9   7   8      597.47      536.67     46.26 o 
  11   7   8       22.75       75.05     50.65 o 
  13   7   8       26.03      -16.73     57.46 o 
 -20   8   8     1790.88     1460.39     42.00 o 
 -18   8   8       99.40      248.76     44.06 o 
 -16   8   8     7086.54     6332.80     68.50 o 
 -14   8   8      363.53      505.82     41.59 o 
 -12   8   8     2089.46     1971.14     50.12 o 
 -10   8   8      454.78      610.72     38.08 o 
  -8   8   8     7897.50     8303.88     70.28 o 
  -6   8   8     1077.32     1578.22     84.20 o 
  -4   8   8     8324.81     8860.38    115.04 o 
  -2   8   8      783.96     1259.04     68.20 o 
   0   8   8     4588.33     4806.08     76.88 o 
   2   8   8      431.79      488.93     40.81 o 
   4   8   8     2971.90     2731.81     54.71 o 
   6   8   8     2331.92     2360.08     63.61 o 
   8   8   8     3513.42     3625.96     97.27 o 
  10   8   8     1147.53     1074.07     52.79 o 
 -17   9   8      226.46      152.25     48.33 o 
 -15   9   8      140.08      144.91     53.03 o 
 -13   9   8     1113.55      982.11     55.26 o 
 -11   9   8       21.27       37.02     46.74 o 
  -9   9   8       75.60       28.89     46.55 o 
  -7   9   8       74.72      208.01     39.73 o 
  -5   9   8        2.21      -13.00     36.42 o 
  -3   9   8      299.97      227.96     40.19 o 
  -1   9   8      371.92      408.56     36.15 o 
   1   9   8       23.97       14.17     45.70 o 
   3   9   8      243.13      222.00     48.17 o 
   5   9   8      248.06      169.34     46.96 o 
 -10  10   8        2.07       62.54     48.62 o 
  -8  10   8     1730.57     1415.57     93.31 o 
  -6  10   8      263.63      276.19     47.14 o 
  -4  10   8     1356.22     1069.31     40.01 o 
  -2  10   8      645.69      572.43     52.56 o 
   0  10   8     1378.17     1253.71     74.97 o 
 -27   1   9     1326.05     1321.31     41.13 o 
 -25   1   9        4.91      -23.42     52.94 o 
 -23   1   9     1659.02     1863.87     43.78 o 
 -21   1   9       21.01      -31.88     31.88 o 
 -19   1   9     5648.84     5951.98    123.14 o 
 -17   1   9      106.55       87.34     37.85 o 
 -15   1   9     4603.02     4673.87     43.07 o 
 -13   1   9       16.64      -12.18     30.97 o 
 -11   1   9     2502.95     2649.65     36.30 o 
  -9   1   9      637.38      543.89     37.44 o 
  -7   1   9     8642.25     8256.13    139.74 o 
  -5   1   9     1371.25     1330.61     68.37 o 
  -3   1   9     3728.98     3756.19     40.24 o 
  -1   1   9     1562.81     1536.78     34.78 o 
   1   1   9     1281.49     1392.81     36.63 o 
   3   1   9      813.99      804.85     34.64 o 
   5   1   9     4116.45     4330.46    114.24 o 
   7   1   9     3981.43     4065.67     78.93 o 
   9   1   9     1122.75     1174.78     54.40 o 
  11   1   9      454.10      423.06     91.04 o 
 -28   2   9      129.69      137.37     44.71 o 
 -26   2   9      330.10      307.96     38.72 o 
 -24   2   9       14.45       24.72     42.20 o 
 -22   2   9       28.03       15.04     34.03 o 
 -20   2   9        7.40       -8.71     26.60 o 
 -18   2   9       67.46       77.76     29.17 o 
 -16   2   9      783.12      711.83     37.78 o 
 -14   2   9      237.67      192.49     34.73 o 
 -12   2   9     1053.92     1026.77     29.98 o 
 -10   2   9       26.96       -1.41     27.73 o 
  -8   2   9       59.68       52.25     31.37 o 
  -6   2   9       59.66       76.77     31.09 o 
  -4   2   9      982.02     1037.60     33.19 o 
  -2   2   9      363.51      384.65     31.13 o 
   0   2   9     1168.11      994.58     30.26 o 
   2   2   9      305.18      248.50     31.60 o 
   4   2   9      632.82      642.69     36.71 o 
   6   2   9      217.74      172.02     36.92 o 
   8   2   9        2.24       29.12     41.83 o 
  10   2   9      111.19      105.42     70.77 o 
  12   2   9      288.14      406.00     85.32 o 
 -27   3   9     3741.65     3656.87     84.93 o 
 -25   3   9       16.16       59.62     39.45 o 
 -23   3   9     4180.36     3890.17     88.24 o 
 -21   3   9        4.46      198.90     76.14 o 
 -19   3   9    11484.10    10952.80    167.00 o 
 -17   3   9      365.68      828.65     59.87 o 
 -15   3   9    13099.52    13571.94    152.52 o 
 -13   3   9      557.72      902.98     77.38 o 
 -11   3   9    10248.80    10090.50    111.46 o 
  -9   3   9     2552.73     2742.15    109.67 o 
  -7   3   9    19677.03    19441.60    288.70 o 
  -5   3   9     3150.17     3522.50    186.17 o 
  -3   3   9    13763.95    14995.60    230.93 o 
  -1   3   9     3098.52     3164.98    154.93 o 
   1   3   9     8910.27     9192.53    128.88 o 
   3   3   9     3778.66     4144.57     84.45 o 
   5   3   9    11361.07    11671.62    308.84 o 
   7   3   9     9414.58     8966.25    173.39 o 
   9   3   9     3355.27     3639.06     76.02 o 
  11   3   9     2744.21     2400.75     78.39 o 
  13   3   9     1067.34     1026.04     90.65 o 
  15   3   9     3093.82     2706.99    135.08 o 
 -26   4   9       69.63       85.88     42.23 o 
 -24   4   9       72.43      156.14     53.00 o 
 -22   4   9       66.45      111.35     33.56 o 
 -20   4   9      159.56      128.52     41.53 o 
 -18   4   9       26.45       58.37     32.79 o 
 -16   4   9      267.70      206.46     32.92 o 
 -14   4   9       63.81       65.50     25.42 o 
 -12   4   9      790.38      690.29     30.92 o 
 -10   4   9       24.42      -29.06     29.06 o 
  -8   4   9      103.32      110.26     32.67 o 
  -6   4   9      222.92      201.02     32.19 o 
  -4   4   9       46.85       61.71     31.86 o 
  -2   4   9      157.02      179.93     32.63 o 
   0   4   9      916.79      874.74     33.20 o 
   2   4   9      112.68      153.50     39.97 o 
   4   4   9      143.91       80.57     35.43 o 
   6   4   9      114.95      108.34     37.53 o 
   8   4   9       21.07       26.71     47.12 o 
  10   4   9      151.83      152.13     51.25 o 
  12   4   9       44.67       28.63     73.47 o 
  14   4   9       39.34       59.49     77.47 o 
 -25   5   9       30.14       36.65     38.67 o 
 -23   5   9     2013.47     1849.18     41.85 o 
 -21   5   9        2.76      -27.69     37.10 o 
 -19   5   9     5548.42     5381.81    129.94 o 
 -17   5   9      118.16      122.86     46.09 o 
 -15   5   9     5536.46     5404.20     82.80 o 
 -13   5   9      117.38      114.64     29.77 o 
 -11   5   9     3817.40     3480.25     35.33 o 
  -9   5   9      840.64      880.45     32.37 o 
  -7   5   9     9146.67     8675.68     95.83 o 
  -5   5   9     1648.28     1617.82    114.73 o 
  -3   5   9     7039.00     7451.12     65.94 o 
  -1   5   9     1425.92     1266.16     38.23 o 
   1   5   9     3463.16     3411.52     42.24 o 
   3   5   9     1669.32     1615.80     55.30 o 
   5   5   9     4203.90     4265.16     50.26 o 
   7   5   9     3928.01     3805.36    115.20 o 
   9   5   9     1667.86     1663.84     52.04 o 
  11   5   9      659.82      577.94     66.62 o 
  13   5   9      769.28      699.32     80.56 o 
 -22   6   9        0.43      -33.48     40.79 o 
 -20   6   9      151.35      128.15     40.49 o 
 -18   6   9       74.46       46.78     36.77 o 
 -16   6   9        0.70      -12.62     36.87 o 
 -14   6   9       30.59       -7.64     36.93 o 
 -12   6   9      156.76      250.31     31.80 o 
 -10   6   9       75.35       37.30     30.61 o 
  -8   6   9       15.86       51.89     25.78 o 
  -6   6   9       32.73       32.22     34.34 o 
  -4   6   9       97.79      103.03     34.46 o 
  -2   6   9        1.99       20.08     34.24 o 
   0   6   9      280.11      262.80     35.89 o 
   2   6   9        3.52        6.96     39.83 o 
   4   6   9        0.78       37.12     39.11 o 
   6   6   9       12.17       27.94     41.98 o 
   8   6   9        5.55       25.55     45.09 o 
  10   6   9       23.63       24.24     52.38 o 
 -21   7   9        1.10       32.03     43.34 o 
 -19   7   9     2051.04     1870.44     77.59 o 
 -17   7   9        2.77       87.08     47.09 o 
 -15   7   9     1772.42     1698.04     36.31 o 
 -13   7   9       10.28      -24.84     50.11 o 
 -11   7   9     1327.66     1232.90     39.05 o 
  -9   7   9      173.01      180.86     37.10 o 
  -7   7   9     2999.04     2976.65     44.97 o 
  -5   7   9     1030.01     1014.67     39.27 o 
  -3   7   9     1751.38     1754.20     38.73 o 
  -1   7   9      757.29      815.29     42.14 o 
   1   7   9      485.76      452.89     40.78 o 
   3   7   9      543.89      506.76     41.16 o 
   5   7   9      983.62      878.42     53.59 o 
   7   7   9     1283.02     1220.47     52.03 o 
   9   7   9      986.85      870.29     54.56 o 
 -16   8   9      982.31      947.71     62.09 o 
 -14   8   9       36.59       36.19     42.90 o 
 -12   8   9      183.06      175.69     46.58 o 
 -10   8   9       64.15       73.61     41.29 o 
  -8   8   9        0.12       44.85     33.59 o 
  -6   8   9      150.40      118.90     40.39 o 
  -4   8   9      364.67      367.51     54.74 o 
  -2   8   9      341.00      251.34     42.81 o 
   0   8   9      335.47      272.55     46.45 o 
   2   8   9       79.19      121.80     48.77 o 
   4   8   9      275.35      241.71     46.78 o 
   6   8   9       82.47       98.52     47.28 o 
 -11   9   9     5051.29     4430.75     73.33 o 
  -9   9   9      620.41      583.47     62.15 o 
  -7   9   9     5581.17     5128.94     88.58 o 
  -5   9   9      869.38      640.11     66.24 o 
  -3   9   9     4658.79     4118.66     63.89 o 
  -1   9   9      769.21      636.71     73.73 o 
 -26   0  10     1527.80     1316.72     98.14 o 
 -24   0  10       10.92       11.57     70.72 o 
 -22   0  10     5259.08     5762.62    223.94 o 
 -20   0  10       18.03      -31.60     60.95 o 
 -18   0  10     8426.27     8635.42    276.34 o 
 -16   0  10      251.27      183.09     51.48 o 
 -14   0  10       95.33       43.50     68.75 o 
 -12   0  10      404.65      411.70     51.76 o 
 -10   0  10     1083.94     1088.78     54.26 o 
  -8   0  10      100.88       73.08     50.82 o 
  -6   0  10       40.85       39.23     51.54 o 
  -4   0  10       92.30       55.75     51.57 o 
  -2   0  10      210.77      160.99     62.36 o 
   0   0  10      968.06     1213.18    132.10 o 
   2   0  10     2270.91     2443.40     60.68 o 
   4   0  10     4115.26     4209.04    116.46 o 
   6   0  10     5963.02     6208.11    185.29 o 
   8   0  10     3107.84     3228.97    116.44 o 
  10   0  10     1780.88     1500.29     84.76 o 
 -25   1  10        6.01       41.83     47.39 o 
 -23   1  10       41.34       -1.85     36.86 o 
 -21   1  10        1.97        7.22     59.28 o 
 -19   1  10       40.90       67.15     41.95 o 
 -17   1  10       10.63       30.42     59.40 o 
 -15   1  10       55.97       51.15     35.59 o 
 -13   1  10       35.57       40.24     36.09 o 
 -11   1  10      249.49      338.23     58.37 o 
  -9   1  10      666.83      675.33     37.77 o 
  -7   1  10       44.25       70.87     36.62 o 
  -5   1  10      800.27      703.16     37.72 o 
  -3   1  10      232.90      302.96     38.53 o 
  -1   1  10      357.39      375.81     39.24 o 
   1   1  10      211.62      173.48     35.70 o 
   3   1  10       61.11       41.92     36.39 o 
   5   1  10       53.33       34.38     30.53 o 
   7   1  10       16.91       11.00     41.37 o 
   9   1  10      369.90      359.39     56.85 o 
  11   1  10       30.20       39.77     89.38 o 
 -26   2  10     1470.47     1230.92     67.78 o 
 -24   2  10        9.06      -47.94     47.94 o 
 -22   2  10      780.76      747.72     42.59 o 
 -20   2  10       17.01      -41.99     41.99 o 
 -18   2  10     5912.18     5708.47     82.59 o 
 -16   2  10      441.76      352.07     30.35 o 
 -14   2  10     7889.37     7588.66    125.87 o 
 -12   2  10     1001.81      890.54     39.71 o 
 -10   2  10    16450.96    17173.44    175.51 o 
  -8   2  10     5755.52     5369.33     63.51 o 
  -6   2  10    21695.25    22887.50     72.94 o 
  -4   2  10     4357.45     4065.95     63.18 o 
  -2   2  10     7791.54     8460.45     75.79 o 
   0   2  10     2292.23     2106.58     56.27 o 
   2   2  10     1966.07     2263.22     49.70 o 
   4   2  10     1606.87     1361.52     45.22 o 
   6   2  10     2215.64     2433.93     46.15 o 
   8   2  10     1718.04     1757.62     54.90 o 
  10   2  10      685.68      709.19     79.92 o 
  12   2  10     1774.43     1510.71    115.13 o 
 -25   3  10        0.10       17.29     33.67 o 
 -23   3  10       33.57       22.61     42.94 o 
 -21   3  10       42.57        2.31     36.94 o 
 -19   3  10       38.85       13.28     36.41 o 
 -17   3  10      132.02      134.22     37.63 o 
 -15   3  10       22.57       55.06     28.80 o 
 -13   3  10        0.03      -29.04     29.04 o 
 -11   3  10      241.25      259.39     32.93 o 
  -9   3  10       16.60       10.78     29.51 o 
  -7   3  10        2.02       -8.41     31.71 o 
  -5   3  10       62.31      120.66     31.43 o 
  -3   3  10       77.46       64.02     31.17 o 
  -1   3  10       97.02       91.57     30.59 o 
   1   3  10       47.68       29.18     34.03 o 
   3   3  10        0.16       17.09     34.46 o 
   5   3  10        0.17        5.43     41.82 o 
   7   3  10      368.66      369.75     45.52 o 
   9   3  10      207.70      202.81     53.77 o 
  11   3  10        3.32      -21.53     88.74 o 
 -24   4  10        6.19      107.18     47.38 o 
 -22   4  10     6835.31     6780.53     86.52 o 
 -20   4  10       67.32      267.55     56.25 o 
 -18   4  10    14363.25    13412.03    205.70 o 
 -16   4  10      921.41      940.24     70.16 o 
 -14   4  10     7440.40     7051.49     72.62 o 
 -12   4  10      722.93      769.34     38.99 o 
 -10   4  10     9886.73     9690.22     56.87 o 
  -8   4  10     2421.94     2584.09    124.31 o 
  -6   4  10    12903.58    12095.46     98.81 o 
  -4   4  10     3266.88     3269.76     93.13 o 
  -2   4  10     7542.41     7295.65    158.37 o 
   0   4  10     3605.72     3235.20     67.04 o 
   2   4  10     5033.51     5297.71     52.15 o 
   4   4  10     5588.94     5190.08     54.33 o 
   6   4  10     6925.34     6887.98     77.17 o 
   8   4  10     5573.79     5209.71     66.18 o 
  10   4  10     2104.71     2108.71     86.66 o 
 -21   5  10       67.28       62.20     36.57 o 
 -19   5  10       28.73      -28.87     41.45 o 
 -17   5  10       15.80      101.21     33.52 o 
 -15   5  10        0.49       60.36     42.72 o 
 -13   5  10      337.24      260.65     33.84 o 
 -11   5  10       17.15       35.55     36.98 o 
  -9   5  10       47.50       19.51     30.83 o 
  -7   5  10       13.96       -1.53     32.85 o 
  -5   5  10      197.50      226.30     33.08 o 
  -3   5  10       87.90       61.70     36.09 o 
  -1   5  10        3.32      -27.51     40.22 o 
   1   5  10       67.02       32.18     39.83 o 
   3   5  10      765.75      759.25     42.46 o 
   5   5  10       27.47       19.58     43.57 o 
   7   5  10        0.38       12.39     50.23 o 
   9   5  10       38.24      -19.45     55.63 o 
 -20   6  10        1.22       73.39     33.92 o 
 -18   6  10     2410.57     2210.27     42.96 o 
 -16   6  10       79.75       89.05     36.34 o 
 -14   6  10      251.54      310.53     43.73 o 
 -12   6  10       59.02       68.64     36.03 o 
 -10   6  10     1637.05     1834.13     40.83 o 
  -8   6  10      265.22      269.64     37.17 o 
  -6   6  10     2835.14     2608.90     58.35 o 
  -4   6  10      478.07      482.10     38.05 o 
  -2   6  10     1170.10     1218.13     42.58 o 
   0   6  10      182.57      109.89     42.50 o 
   2   6  10      466.26      427.75     42.22 o 
   4   6  10      533.91      587.81     48.23 o 
   6   6  10     1553.01     1490.71     52.83 o 
 -17   7  10      125.79      109.28     36.30 o 
 -15   7  10        0.39       31.36     47.97 o 
 -13   7  10       57.22       19.66     48.10 o 
 -11   7  10       35.75       29.95     47.63 o 
  -9   7  10        0.17       59.94     40.67 o 
  -7   7  10       42.21       36.18     44.53 o 
  -5   7  10        6.63      -18.42     42.23 o 
  -3   7  10       19.01      -46.65     46.65 o 
  -1   7  10      175.04      203.14     46.71 o 
   1   7  10       10.97      -44.55     46.88 o 
   3   7  10       94.34       17.41     47.67 o 
 -12   8  10       47.91      123.15     42.71 o 
 -10   8  10     1371.34     1167.00     60.13 o 
  -8   8  10      220.29      106.01     48.04 o 
  -6   8  10     1367.93     1060.22     49.32 o 
  -4   8  10      826.28      746.93     48.44 o 
  -2   8  10      993.19      958.82     48.76 o 
 -23   1  11        2.63       38.03     75.51 o 
 -21   1  11     3254.66     3288.27     97.14 o 
 -19   1  11      231.15      453.21     55.11 o 
 -17   1  11     3758.31     3947.78     77.36 o 
 -15   1  11      298.63      365.58     42.56 o 
 -13   1  11     2056.42     2448.56     56.45 o 
 -11   1  11      667.31      657.76     38.43 o 
  -9   1  11     5239.82     5231.93     73.37 o 
  -7   1  11     1269.80     1295.77     38.36 o 
  -5   1  11     5445.49     6142.60     51.37 o 
  -3   1  11     1327.87     1205.14     37.70 o 
  -1   1  11     1806.59     2136.16     54.06 o 
   1   1  11      775.63      780.46     41.38 o 
   3   1  11     3954.90     4105.36     70.15 o 
   5   1  11     3637.71     3454.19     77.38 o 
   7   1  11     1015.10     1248.22     53.05 o 
   9   1  11     1105.11     1056.64     63.28 o 
 -22   2  11        5.62       11.63     39.65 o 
 -20   2  11       60.04       58.88     51.88 o 
 -18   2  11      233.12      224.18     42.10 o 
 -16   2  11      245.12      195.82     37.51 o 
 -14   2  11      332.22      216.00     58.20 o 
 -12   2  11      131.90      145.44     37.12 o 
 -10   2  11        9.68       17.48     36.15 o 
  -8   2  11       38.11       22.55     36.94 o 
  -6   2  11      443.01      533.08     42.37 o 
  -4   2  11        6.25       20.37     36.10 o 
  -2   2  11      928.47     1035.76     39.30 o 
   0   2  11        2.78       14.54     40.03 o 
   2   2  11      287.33      247.03     39.11 o 
   4   2  11       10.22       12.30     41.20 o 
   6   2  11       53.98       79.04     45.16 o 
   8   2  11        3.33      -19.05     55.05 o 
 -21   3  11     6864.90     6758.86     87.19 o 
 -19   3  11      227.50      372.13     45.33 o 
 -17   3  11     7653.78     7290.71    125.81 o 
 -15   3  11      241.44      271.69     32.81 o 
 -13   3  11     5126.77     5124.50    107.50 o 
 -11   3  11     1226.36     1223.06     40.23 o 
  -9   3  11     8851.08     9042.18    111.00 o 
  -7   3  11     3204.72     3188.64     66.34 o 
  -5   3  11     6405.64     7174.26    109.83 o 
  -3   3  11     3834.58     3505.12     58.35 o 
  -1   3  11     1773.85     2030.88     42.67 o 
   1   3  11     2431.57     2279.59     41.10 o 
   3   3  11     3806.70     4290.76     66.69 o 
   5   3  11     5335.61     4981.25    104.29 o 
   7   3  11     2178.59     2595.20     59.49 o 
 -20   4  11       13.78       45.20     33.94 o 
 -18   4  11      142.57       27.87     59.86 o 
 -16   4  11       17.72        4.49     38.22 o 
 -14   4  11      135.54       95.42     34.22 o 
 -12   4  11        7.89       22.93     37.20 o 
 -10   4  11        1.02       33.71     33.73 o 
  -8   4  11        0.40        9.12     41.84 o 
  -6   4  11      263.13      240.44     33.70 o 
  -4   4  11        4.09       32.21     36.10 o 
  -2   4  11      292.48      279.96     36.22 o 
   0   4  11        0.24      -31.47     36.70 o 
   2   4  11       98.81       99.24     48.87 o 
   4   4  11        1.67       19.99     48.81 o 
   6   4  11        8.73       64.45     51.17 o 
 -17   5  11     4098.89     3959.38    130.45 o 
 -15   5  11      247.33      364.73     41.90 o 
 -13   5  11     2058.45     2009.59     45.08 o 
 -11   5  11      697.28      811.14     39.14 o 
  -9   5  11     4616.77     4625.33     82.67 o 
  -7   5  11     1221.25     1239.83     39.22 o 
  -5   5  11     4032.11     4184.23     58.20 o 
  -3   5  11     1184.33     1137.30     38.12 o 
  -1   5  11     1674.21     1776.40     69.58 o 
   1   5  11      970.90     1000.24     50.65 o 
   3   5  11     2664.72     2808.20    105.48 o 
 -14   6  11       48.78       43.43     43.00 o 
 -12   6  11       65.98      114.04     42.91 o 
 -10   6  11        3.62       38.72     42.60 o 
  -8   6  11       77.14       56.15     56.73 o 
  -6   6  11      157.12      163.81     47.80 o 
  -4   6  11       11.45       10.76     47.41 o 
  -2   6  11      183.66      226.11     47.40 o 
   0   6  11       24.89       54.68     46.35 o 
 -20   0  12     3515.82     3138.39    103.14 o 
 -18   0  12      270.19      225.11     56.89 o 
 -16   0  12     6164.13     5883.58     80.45 o 
 -14   0  12      759.28      758.45     69.87 o 
 -12   0  12    11406.11    11591.92     87.78 o 
 -10   0  12     5199.12     4788.59     73.71 o 
  -8   0  12    16261.56    16935.91    313.94 o 
  -6   0  12     5454.24     4998.23     73.30 o 
  -4   0  12     4988.89     4886.00    258.38 o 
  -2   0  12     2147.48     2099.51     88.21 o 
   0   0  12      751.49      823.28     69.29 o 
   2   0  12     1257.56     1098.91     67.34 o 
   4   0  12      884.76      844.03     66.02 o 
 -19   1  12       70.67      121.72     43.63 o 
 -17   1  12      525.67      420.48     45.10 o 
 -15   1  12      232.40      208.24     40.73 o 
 -13   1  12      132.25      172.15     38.34 o 
 -11   1  12      283.25      318.77     34.52 o 
  -9   1  12       16.33      -15.83     41.74 o 
  -7   1  12      352.43      356.40     42.22 o 
  -5   1  12      183.27      210.68     41.66 o 
  -3   1  12       15.00      -11.96     40.60 o 
  -1   1  12      237.84      247.56     46.89 o 
   1   1  12        6.29       -9.07     44.28 o 
   3   1  12       98.49      133.62     46.75 o 
 -18   2  12      926.87      756.01     46.37 o 
 -16   2  12     2435.19     2276.05     44.76 o 
 -14   2  12      249.22      194.25     40.55 o 
 -12   2  12      766.03      860.08     53.56 o 
 -10   2  12      490.33      437.52     42.73 o 
  -8   2  12     2726.98     2549.38     54.75 o 
  -6   2  12      550.94      511.47     38.14 o 
  -4   2  12     2806.35     2773.97     64.45 o 
  -2   2  12     1231.37     1130.13     59.50 o 
   0   2  12     3110.95     3173.07     62.38 o 
   2   2  12     3730.16     3470.55     65.66 o 
 -17   3  12      314.56      216.78     44.37 o 
 -15   3  12       11.05       68.53     43.93 o 
 -13   3  12      182.50      172.84     44.06 o 
 -11   3  12       40.32       41.77     39.99 o 
  -9   3  12       43.84       47.25     39.21 o 
  -7   3  12       16.10      -38.37     43.28 o 
  -5   3  12      341.24      315.49     43.17 o 
  -3   3  12       47.02      100.68     48.96 o 
  -1   3  12      231.35      242.58     44.88 o 
   1   3  12       98.75       86.95     41.96 o 
 -14   4  12       25.74      -13.00     37.55 o 
 -12   4  12     1241.01     1079.79     45.57 o 
 -10   4  12      640.51      575.38     40.42 o 
  -8   4  12     2566.40     2377.38     58.05 o 
  -6   4  12     1387.46     1298.33     45.11 o 
  -4   4  12      955.47     1012.43     41.48 o 
  -2   4  12     1049.42      962.69     46.51 o 
   0   4  12      297.08      283.92     45.48 o 
  -9   5  12        4.95      -33.83     42.80 o 
  -7   5  12       27.36        8.07     43.39 o 
  -5   5  12      485.92      484.60     44.41 o 
  -9   1  13     2895.31     2554.72     55.78 o 
  -7   1  13     6010.44     5729.41     75.77 o 
                                                 
